# Supplementary material for: N′-(2-Hy­droxy-4-meth­oxy­benzyl­idene)-4-methyl­benzohydrazide
Source: Acta Crystallogr Sect E Struct Rep Online. 2012 Feb 10;68(Pt 3):o679–80. doi: 10.1107/S1600536812005156 (PMC3295464; doi:10.1107/S1600536812005156)
Supplement: Supplementary file 1 [file e-68-0o679-sup1.cif]

##############################################################################
#                                                                            #
# This CIF contains the data in a paper accepted for publication in          #
# Acta Crystallographica Section E. It conforms to the requirements of       #
# Notes for Authors for Acta Crystallographica Section E, and has been       #
# peer reviewed under the auspices of the IUCr Commission on Journals.       #
#                                                                            #
# Full details of the Crystallographic Information File format               #
# are given in the paper "The Crystallographic Information File (CIF):       #
# a New Standard Archive File for Crystallography" by S. R. Hall, F. H.      #
# Allen and I. D. Brown [Acta Cryst. (1991), A47, 655-685].                  #
#                                                                            #
# The current version of the core CIF dictionary is obtainable from          #
# ftp://ftp.iucr.org/pub/cif_core.dic.                                       #
#                                                                            #
# Software is freely available for graphical display of the structure(s)     #
# in this CIF. For information consult the CIF software page                 #
# http://www.iucr.org/resources/cif/software.                                #
#                                                                            #
# This file may be used for bona fide research purposes within the           #
# scientific community so long as proper attribution is given to the journal # 
# article from which it was obtained.                                        #
#                                                                            #
##############################################################################
data_I
_audit_creation_method     SHELXL97
_chemical_name_systematic
;
<i>N</i>'-(2-Hydroxy-4-methoxybenzylidene)-4-methylbenzohydrazide
;
_chemical_name_common     ?
_chemical_formula_moiety     'C16 H16 N2 O3'
_chemical_formula_sum     'C16 H16 N2 O3'
_chemical_formula_iupac     'C16 H16 N2 O3'
_chemical_formula_weight     284.31
_chemical_melting_point     ?
_symmetry_cell_setting     monoclinic
_symmetry_space_group_name_H-M     'P 2/c'
loop_
    _symmetry_equiv_pos_as_xyz
    'x, y, z'
    '-x, y, -z+1/2'
    '-x, -y, -z'
    'x, -y, z-1/2'
_cell_length_a     24.871(2)
_cell_length_b     10.2350(10)
_cell_length_c     23.855(2)
_cell_angle_alpha     90.00
_cell_angle_beta     103.646(2)
_cell_angle_gamma     90.00
_cell_volume     5901.0(9)
_cell_formula_units_Z     16
_cell_measurement_reflns_used     2886
_cell_measurement_theta_min     2.5
_cell_measurement_theta_max     24.5
_cell_measurement_temperature     298(2)
_exptl_crystal_description     block
_exptl_crystal_colour     colorless
_exptl_crystal_size_max     0.17
_exptl_crystal_size_mid     0.13
_exptl_crystal_size_min     0.13
_exptl_crystal_density_diffrn     1.280
_exptl_crystal_density_meas     ?
_exptl_crystal_density_method     'not measured'
_exptl_crystal_F_000     2400
_exptl_absorpt_coefficient_mu     0.090
_exptl_absorpt_correction_type     multi-scan
_exptl_absorpt_process_details     '(SADABS; Sheldrick, 1996)'
_exptl_absorpt_correction_T_min     0.9849
_exptl_absorpt_correction_T_max     0.9884
_exptl_special_details
;
;
_diffrn_ambient_temperature     298(2)
_diffrn_radiation_type     MoK\a
_diffrn_radiation_wavelength     0.71073
_diffrn_radiation_source     'fine-focus sealed tube'
_diffrn_radiation_monochromator     graphite
_diffrn_measurement_device_type     'Bruker SMART 1K CCD area-detector'
_diffrn_measurement_method     '\w scan'
_diffrn_detector_area_resol_mean     ?
_diffrn_reflns_number     44105
_diffrn_reflns_av_R_equivalents     0.0953
_diffrn_reflns_av_sigmaI/netI     0.1078
_diffrn_reflns_theta_min     2.12
_diffrn_reflns_theta_max     26.44
_diffrn_reflns_theta_full     26.44
_diffrn_measured_fraction_theta_max     0.983
_diffrn_measured_fraction_theta_full     0.983
_diffrn_reflns_limit_h_min     -31
_diffrn_reflns_limit_h_max     31
_diffrn_reflns_limit_k_min     -12
_diffrn_reflns_limit_k_max     12
_diffrn_reflns_limit_l_min     -29
_diffrn_reflns_limit_l_max     28
_diffrn_standards_number     ?
_diffrn_standards_interval_count     ?
_diffrn_standards_interval_time     ?
_diffrn_standards_decay_%     ?
_refine_special_details
;
Refinement of <i>F</i>^2^ against ALL reflections. The weighted <i>R</i>-factor
<i>wR</i> and goodness of fit <i>S</i> are based on <i>F</i>^2^, conventional
<i>R</i>-factors <i>R</i> are based on <i>F</i>, with <i>F</i> set to zero for
negative <i>F</i>^2^. The threshold expression of <i>F</i>^2^ >
\s(<i>F</i>^2^) is used only for calculating <i>R</i>-factors(gt) <i>etc</i>.
and is not relevant to the choice of reflections for refinement.
<i>R</i>-factors based on <i>F</i>^2^ are statistically about twice as large
as those based on <i>F</i>, and <i>R</i>- factors based on ALL data will be
even larger.
;
_reflns_number_total     11954
_reflns_number_gt     5160
_reflns_threshold_expression     I>2\s(I)
_refine_ls_structure_factor_coef     Fsqd
_refine_ls_matrix_type     full
_refine_ls_R_factor_all     0.1939
_refine_ls_R_factor_gt     0.0831
_refine_ls_wR_factor_gt     0.1708
_refine_ls_wR_factor_ref     0.2238
_refine_ls_goodness_of_fit_ref     1.018
_refine_ls_restrained_S_all     1.018
_refine_ls_number_reflns     11954
_refine_ls_number_parameters     780
_refine_ls_number_restraints     4
_refine_ls_hydrogen_treatment     mixed
_refine_ls_weighting_scheme     calc
_refine_ls_weighting_details
         'calc w=1/[\s^2^(Fo^2^)+(0.0563P)^2^+5.6542P] where P=(Fo^2^+2Fc^2^)/3'
_atom_sites_solution_hydrogens     geom
_atom_sites_solution_primary     direct
_atom_sites_solution_secondary     difmap
_refine_ls_shift/su_max     0.000
_refine_ls_shift/su_mean     0.000
_refine_diff_density_max     0.221
_refine_diff_density_min     -0.215
_refine_ls_extinction_method     none
_refine_ls_extinction_coef     ?
loop_
    _atom_type_symbol
    _atom_type_description
    _atom_type_scat_dispersion_real
    _atom_type_scat_dispersion_imag
    _atom_type_scat_source
    'C' 'C' 0.0033 0.0016
                         'International Tables Vol C Tables 4.2.6.8 and 6.1.1.4'
    'H' 'H' 0.0000 0.0000
                         'International Tables Vol C Tables 4.2.6.8 and 6.1.1.4'
    'N' 'N' 0.0061 0.0033
                         'International Tables Vol C Tables 4.2.6.8 and 6.1.1.4'
    'O' 'O' 0.0106 0.0060
                         'International Tables Vol C Tables 4.2.6.8 and 6.1.1.4'
_computing_data_collection     'SMART (Bruker, 2007)'
_computing_cell_refinement     'SAINT (Bruker, 2007)'
_computing_data_reduction     'SAINT (Bruker, 2007)'
_computing_structure_solution     'SHELXS (Sheldrick, 2008)'
_computing_structure_refinement     'SHELXL (Sheldrick, 2008)'
_computing_molecular_graphics     'SHELXTL (Sheldrick, 2008)'
_computing_publication_material     'SHELXTL (Sheldrick, 2008)'
loop_
    _atom_site_type_symbol
    _atom_site_label
    _atom_site_fract_x
    _atom_site_fract_y
    _atom_site_fract_z
    _atom_site_U_iso_or_equiv
    _atom_site_adp_type
    _atom_site_calc_flag
    _atom_site_refinement_flags
    _atom_site_occupancy
    _atom_site_symmetry_multiplicity
    _atom_site_disorder_assembly
    _atom_site_disorder_group
    N N1 0.92673(14) 0.1214(3) 0.79103(16) 0.0488(9) Uani d D 1 1 . .
    N N2 0.87322(13) 0.1356(3) 0.75857(14) 0.0466(9) Uani d . 1 1 . .
    N N3 0.61902(14) 0.8466(3) 0.73564(16) 0.0515(9) Uani d . 1 1 . .
    N N4 0.56628(15) 0.8716(3) 0.70371(17) 0.0541(10) Uani d D 1 1 . .
    N N5 0.45980(15) 0.3732(3) 0.81847(16) 0.0521(10) Uani d D 1 1 . .
    N N6 0.49060(14) 0.3495(3) 0.87357(15) 0.0481(9) Uani d . 1 1 . .
    N N7 0.95837(15) 0.6256(3) 0.83249(16) 0.0529(10) Uani d D 1 1 . .
    N N8 0.99390(14) 0.6439(3) 0.88623(15) 0.0503(9) Uani d . 1 1 . .
    O O1 0.63670(12) -0.0053(3) 0.59691(14) 0.0685(10) Uani d . 1 1 . .
    O O2 0.78167(12) 0.2598(3) 0.70625(15) 0.0654(9) Uani d . 1 1 . .
    H H2 0.8137 0.2531 0.7252 0.098 Uiso calc R 1 1 . .
    O O3 0.94118(12) 0.3387(3) 0.80046(13) 0.0619(9) Uani d . 1 1 . .
    O O4 0.64814(14) 0.3930(3) 1.12381(14) 0.0705(10) Uani d . 1 1 . .
    O O5 0.52907(14) 0.2048(3) 0.96401(14) 0.0703(10) Uani d . 1 1 . .
    H H5A 0.5131 0.2210 0.9306 0.105 Uiso calc R 1 1 . .
    O O6 0.45309(12) 0.1576(3) 0.79925(13) 0.0605(9) Uani d . 1 1 . .
    O O7 0.86137(14) 0.8658(3) 0.89380(16) 0.0833(11) Uani d . 1 1 . .
    O O8 0.70205(13) 0.6939(3) 0.77412(16) 0.0712(10) Uani d . 1 1 . .
    H H8 0.6706 0.7141 0.7568 0.107 Uiso calc R 1 1 . .
    O O9 0.54520(12) 0.6564(3) 0.70077(13) 0.0615(9) Uani d . 1 1 . .
    O O10 1.16779(14) 0.5194(3) 1.12424(13) 0.0752(10) Uani d . 1 1 . .
    O O11 1.04927(15) 0.7739(3) 0.97711(14) 0.0723(10) Uani d . 1 1 . .
    H H11 1.0252 0.7631 0.9474 0.108 Uiso calc R 1 1 . .
    O O12 0.95667(12) 0.8398(3) 0.80985(13) 0.0582(9) Uani d . 1 1 . .
    C C1 0.68810(16) 0.0131(4) 0.63184(19) 0.0489(11) Uani d . 1 1 . .
    C C2 0.70901(16) 0.1315(4) 0.65208(18) 0.0502(11) Uani d . 1 1 . .
    H H2A 0.6879 0.2068 0.6424 0.060 Uiso calc R 1 1 . .
    C C3 0.76194(16) 0.1390(4) 0.68715(17) 0.0437(10) Uani d . 1 1 . .
    C C4 0.79378(16) 0.0272(4) 0.70278(17) 0.0402(10) Uani d . 1 1 . .
    C C5 0.77056(17) -0.0912(4) 0.68186(19) 0.0545(12) Uani d . 1 1 . .
    H H5B 0.7909 -0.1674 0.6922 0.065 Uiso calc R 1 1 . .
    C C6 0.71847(18) -0.0997(4) 0.6463(2) 0.0560(12) Uani d . 1 1 . .
    H H6 0.7039 -0.1802 0.6322 0.067 Uiso calc R 1 1 . .
    C C7 0.60296(19) 0.1050(5) 0.5803(2) 0.0708(15) Uani d . 1 1 . .
    H H7A 0.5965 0.1474 0.6140 0.106 Uiso calc R 1 1 . .
    H H7B 0.5683 0.0783 0.5558 0.106 Uiso calc R 1 1 . .
    H H7C 0.6211 0.1646 0.5597 0.106 Uiso calc R 1 1 . .
    C C8 0.84853(16) 0.0293(4) 0.73875(18) 0.0469(11) Uani d . 1 1 . .
    H H8A 0.8670 -0.0495 0.7482 0.056 Uiso calc R 1 1 . .
    C C9 0.95849(17) 0.2261(4) 0.81013(17) 0.0454(11) Uani d . 1 1 . .
    C C10 1.01542(16) 0.1973(4) 0.84336(18) 0.0442(10) Uani d . 1 1 . .
    C C11 1.02782(17) 0.0892(4) 0.8785(2) 0.0575(13) Uani d . 1 1 . .
    H H11A 1.0001 0.0298 0.8805 0.069 Uiso calc R 1 1 . .
    C C12 1.08091(18) 0.0682(5) 0.9106(2) 0.0622(13) Uani d . 1 1 . .
    H H12 1.0882 -0.0041 0.9348 0.075 Uiso calc R 1 1 . .
    C C13 1.12305(18) 0.1515(6) 0.9075(2) 0.0615(13) Uani d . 1 1 . .
    C C14 1.11118(19) 0.2569(5) 0.8716(2) 0.0682(15) Uani d . 1 1 . .
    H H14 1.1394 0.3140 0.8685 0.082 Uiso calc R 1 1 . .
    C C15 1.05785(18) 0.2804(5) 0.83961(19) 0.0578(12) Uani d . 1 1 . .
    H H15 1.0507 0.3528 0.8155 0.069 Uiso calc R 1 1 . .
    C C16 1.18103(19) 0.1298(6) 0.9441(2) 0.0929(19) Uani d . 1 1 . .
    H H16A 1.2067 0.1826 0.9297 0.139 Uiso calc R 1 1 . .
    H H16B 1.1908 0.0394 0.9425 0.139 Uiso calc R 1 1 . .
    H H16C 1.1824 0.1537 0.9833 0.139 Uiso calc R 1 1 . .
    C C17 0.70300(17) 0.9248(4) 0.79355(18) 0.0465(11) Uani d . 1 1 . .
    C C18 0.72872(18) 0.8012(4) 0.80038(19) 0.0517(11) Uani d . 1 1 . .
    C C19 0.78091(19) 0.7856(5) 0.8342(2) 0.0606(13) Uani d . 1 1 . .
    H H19 0.7972 0.7033 0.8387 0.073 Uiso calc R 1 1 . .
    C C20 0.80911(18) 0.8915(5) 0.8614(2) 0.0577(13) Uani d . 1 1 . .
    C C21 0.78479(19) 1.0141(4) 0.8562(2) 0.0613(13) Uani d . 1 1 . .
    H H21 0.8037 1.0856 0.8753 0.074 Uiso calc R 1 1 . .
    C C22 0.73255(17) 1.0281(5) 0.8224(2) 0.0571(12) Uani d . 1 1 . .
    H H22 0.7163 1.1105 0.8187 0.069 Uiso calc R 1 1 . .
    C C23 0.8935(2) 0.9669(5) 0.9235(2) 0.0862(18) Uani d . 1 1 . .
    H H23A 0.9003 1.0306 0.8964 0.129 Uiso calc R 1 1 . .
    H H23B 0.9280 0.9325 0.9451 0.129 Uiso calc R 1 1 . .
    H H23C 0.8742 1.0074 0.9493 0.129 Uiso calc R 1 1 . .
    C C24 0.64784(17) 0.9434(4) 0.75882(19) 0.0512(12) Uani d . 1 1 . .
    H H24 0.6331 1.0273 0.7533 0.061 Uiso calc R 1 1 . .
    C C25 0.53174(18) 0.7693(4) 0.68643(19) 0.0489(11) Uani d . 1 1 . .
    C C26 0.47687(18) 0.8038(4) 0.65010(18) 0.0480(11) Uani d . 1 1 . .
    C C27 0.43139(19) 0.7321(5) 0.6551(2) 0.0593(13) Uani d . 1 1 . .
    H H27 0.4355 0.6644 0.6818 0.071 Uiso calc R 1 1 . .
    C C28 0.37977(19) 0.7599(5) 0.6207(2) 0.0659(14) Uani d . 1 1 . .
    H H28 0.3494 0.7110 0.6247 0.079 Uiso calc R 1 1 . .
    C C29 0.37244(19) 0.8584(5) 0.5806(2) 0.0605(13) Uani d . 1 1 . .
    C C30 0.4176(2) 0.9289(5) 0.5751(2) 0.0643(14) Uani d . 1 1 . .
    H H30 0.4136 0.9947 0.5475 0.077 Uiso calc R 1 1 . .
    C C31 0.4689(2) 0.9031(5) 0.6101(2) 0.0618(13) Uani d . 1 1 . .
    H H31 0.4989 0.9540 0.6066 0.074 Uiso calc R 1 1 . .
    C C32 0.3155(2) 0.8866(6) 0.5430(2) 0.0922(19) Uani d . 1 1 . .
    H H32A 0.3082 0.8288 0.5104 0.138 Uiso calc R 1 1 . .
    H H32B 0.3140 0.9755 0.5299 0.138 Uiso calc R 1 1 . .
    H H32C 0.2882 0.8735 0.5650 0.138 Uiso calc R 1 1 . .
    C C33 0.54701(16) 0.4341(4) 0.95954(18) 0.0438(11) Uani d . 1 1 . .
    C C34 0.55453(17) 0.3140(4) 0.9892(2) 0.0498(11) Uani d . 1 1 . .
    C C35 0.58775(17) 0.3055(4) 1.0436(2) 0.0573(12) Uani d . 1 1 . .
    H H35 0.5920 0.2254 1.0625 0.069 Uiso calc R 1 1 . .
    C C36 0.61482(18) 0.4123(4) 1.07044(19) 0.0499(11) Uani d . 1 1 . .
    C C37 0.60840(18) 0.5329(4) 1.04267(19) 0.0569(12) Uani d . 1 1 . .
    H H37 0.6269 0.6063 1.0606 0.068 Uiso calc R 1 1 . .
    C C38 0.57441(19) 0.5417(4) 0.9885(2) 0.0573(12) Uani d . 1 1 . .
    H H38 0.5694 0.6228 0.9705 0.069 Uiso calc R 1 1 . .
    C C39 0.51311(17) 0.4483(4) 0.90242(18) 0.0484(11) Uani d . 1 1 . .
    H H39 0.5074 0.5311 0.8860 0.058 Uiso calc R 1 1 . .
    C C40 0.44205(16) 0.2700(4) 0.78324(19) 0.0451(11) Uani d . 1 1 . .
    C C41 0.40733(16) 0.3021(4) 0.72540(19) 0.0458(11) Uani d . 1 1 . .
    C C42 0.40758(18) 0.2181(5) 0.6802(2) 0.0574(12) Uani d . 1 1 . .
    H H42 0.4310 0.1459 0.6860 0.069 Uiso calc R 1 1 . .
    C C43 0.3734(2) 0.2406(5) 0.6267(2) 0.0678(14) Uani d . 1 1 . .
    H H43 0.3739 0.1826 0.5968 0.081 Uiso calc R 1 1 . .
    C C44 0.3386(2) 0.3463(6) 0.6163(2) 0.0623(13) Uani d . 1 1 . .
    C C45 0.3381(2) 0.4285(5) 0.6614(2) 0.0661(14) Uani d . 1 1 . .
    H H45 0.3135 0.4983 0.6559 0.079 Uiso calc R 1 1 . .
    C C46 0.37298(18) 0.4103(4) 0.7145(2) 0.0567(12) Uani d . 1 1 . .
    H H46 0.3736 0.4713 0.7436 0.068 Uiso calc R 1 1 . .
    C C47 0.3009(2) 0.3688(7) 0.5577(2) 0.099(2) Uani d . 1 1 . .
    H H47A 0.3214 0.3578 0.5286 0.148 Uiso calc R 1 1 . .
    H H47B 0.2863 0.4559 0.5557 0.148 Uiso calc R 1 1 . .
    H H47C 0.2711 0.3070 0.5514 0.148 Uiso calc R 1 1 . .
    C C48 0.6785(2) 0.4992(5) 1.1522(2) 0.0756(15) Uani d . 1 1 . .
    H H48A 0.7000 0.5371 1.1279 0.113 Uiso calc R 1 1 . .
    H H48B 0.7027 0.4696 1.1874 0.113 Uiso calc R 1 1 . .
    H H48C 0.6535 0.5635 1.1609 0.113 Uiso calc R 1 1 . .
    C C49 1.05240(17) 0.5418(4) 0.96794(18) 0.0460(11) Uani d . 1 1 . .
    C C50 1.06956(18) 0.6555(4) 0.99853(18) 0.0486(11) Uani d . 1 1 . .
    C C51 1.10784(19) 0.6509(4) 1.05129(18) 0.0554(12) Uani d . 1 1 . .
    H H51 1.1189 0.7275 1.0718 0.066 Uiso calc R 1 1 . .
    C C52 1.12932(19) 0.5329(4) 1.07304(19) 0.0546(12) Uani d . 1 1 . .
    C C53 1.1133(2) 0.4190(4) 1.0437(2) 0.0634(14) Uani d . 1 1 . .
    H H53 1.1283 0.3394 1.0585 0.076 Uiso calc R 1 1 . .
    C C54 1.07462(19) 0.4243(4) 0.99216(19) 0.0600(13) Uani d . 1 1 . .
    H H54 1.0629 0.3468 0.9728 0.072 Uiso calc R 1 1 . .
    C C55 1.1878(2) 0.6325(5) 1.1558(2) 0.0731(15) Uani d . 1 1 . .
    H H55A 1.2062 0.6869 1.1333 0.110 Uiso calc R 1 1 . .
    H H55B 1.2134 0.6083 1.1910 0.110 Uiso calc R 1 1 . .
    H H55C 1.1574 0.6796 1.1646 0.110 Uiso calc R 1 1 . .
    C C56 1.01301(17) 0.5393(4) 0.91320(18) 0.0492(11) Uani d . 1 1 . .
    H H56 1.0010 0.4589 0.8967 0.059 Uiso calc R 1 1 . .
    C C57 0.94209(17) 0.7264(4) 0.79666(19) 0.0481(11) Uani d . 1 1 . .
    C C58 0.90607(16) 0.6916(4) 0.74035(19) 0.0455(11) Uani d . 1 1 . .
    C C59 0.86713(17) 0.5928(4) 0.73383(19) 0.0533(12) Uani d . 1 1 . .
    H H59 0.8633 0.5457 0.7660 0.064 Uiso calc R 1 1 . .
    C C60 0.83402(18) 0.5632(4) 0.6807(2) 0.0582(13) Uani d . 1 1 . .
    H H60 0.8074 0.4980 0.6775 0.070 Uiso calc R 1 1 . .
    C C61 0.83967(19) 0.6291(5) 0.6319(2) 0.0607(13) Uani d . 1 1 . .
    C C62 0.8788(2) 0.7253(5) 0.6380(2) 0.0679(14) Uani d . 1 1 . .
    H H62 0.8831 0.7709 0.6056 0.081 Uiso calc R 1 1 . .
    C C63 0.91227(17) 0.7563(5) 0.6915(2) 0.0561(12) Uani d . 1 1 . .
    H H63 0.9390 0.8210 0.6945 0.067 Uiso calc R 1 1 . .
    C C64 0.8032(2) 0.5978(6) 0.5733(2) 0.0919(19) Uani d . 1 1 . .
    H H64A 0.7713 0.6537 0.5660 0.138 Uiso calc R 1 1 . .
    H H64B 0.7916 0.5082 0.5725 0.138 Uiso calc R 1 1 . .
    H H64C 0.8235 0.6117 0.5443 0.138 Uiso calc R 1 1 . .
    H H4 0.5578(19) 0.9566(15) 0.699(2) 0.080 Uiso d D 1 1 . .
    H H5 0.4583(19) 0.4573(16) 0.8081(19) 0.080 Uiso d D 1 1 . .
    H H1 0.9400(18) 0.0397(19) 0.796(2) 0.080 Uiso d D 1 1 . .
    H H7 0.9532(19) 0.5417(17) 0.8220(19) 0.080 Uiso d D 1 1 . .
loop_
    _atom_site_aniso_label
    _atom_site_aniso_U_11
    _atom_site_aniso_U_22
    _atom_site_aniso_U_33
    _atom_site_aniso_U_12
    _atom_site_aniso_U_13
    _atom_site_aniso_U_23
    N1 0.043(2) 0.034(2) 0.057(2) -0.0033(17) -0.0111(18) -0.0006(18)
    N2 0.042(2) 0.042(2) 0.050(2) 0.0001(17) -0.0025(17) 0.0000(18)
    N3 0.050(2) 0.037(2) 0.063(2) -0.0019(18) 0.0037(19) 0.0036(19)
    N4 0.050(2) 0.039(2) 0.066(3) -0.0056(19) -0.002(2) 0.001(2)
    N5 0.060(2) 0.038(2) 0.052(2) 0.0041(19) 0.001(2) 0.0029(19)
    N6 0.047(2) 0.043(2) 0.048(2) 0.0000(17) -0.0017(18) -0.0030(18)
    N7 0.060(2) 0.038(2) 0.051(2) -0.0037(19) -0.005(2) 0.0065(19)
    N8 0.053(2) 0.043(2) 0.049(2) 0.0020(18) -0.0011(19) 0.0088(18)
    O1 0.0408(18) 0.057(2) 0.092(3) -0.0017(16) -0.0155(17) -0.0038(18)
    O2 0.059(2) 0.0347(17) 0.088(3) 0.0022(15) -0.0122(18) -0.0086(17)
    O3 0.066(2) 0.0397(19) 0.068(2) 0.0004(16) -0.0092(17) -0.0013(16)
    O4 0.081(2) 0.056(2) 0.059(2) -0.0042(18) -0.0145(19) 0.0089(17)
    O5 0.076(2) 0.0407(19) 0.080(3) -0.0102(17) -0.011(2) 0.0017(17)
    O6 0.070(2) 0.0338(18) 0.068(2) -0.0023(15) -0.0038(17) 0.0004(16)
    O7 0.064(2) 0.064(2) 0.104(3) -0.0027(19) -0.016(2) 0.018(2)
    O8 0.071(2) 0.0381(18) 0.094(3) -0.0002(16) -0.002(2) -0.0062(18)
    O9 0.070(2) 0.0371(19) 0.070(2) -0.0054(16) 0.0027(17) -0.0003(16)
    O10 0.099(3) 0.058(2) 0.050(2) 0.0105(19) -0.0189(19) 0.0015(17)
    O11 0.092(3) 0.0378(19) 0.071(2) 0.0067(17) -0.0133(19) 0.0005(17)
    O12 0.0564(19) 0.0374(19) 0.069(2) -0.0004(15) -0.0086(16) 0.0022(16)
    C1 0.033(2) 0.050(3) 0.057(3) -0.002(2) -0.001(2) -0.002(2)
    C2 0.044(3) 0.038(3) 0.061(3) 0.008(2) -0.003(2) -0.002(2)
    C3 0.048(3) 0.032(2) 0.047(3) -0.004(2) 0.005(2) -0.007(2)
    C4 0.038(2) 0.034(2) 0.045(3) -0.0002(19) 0.0034(19) -0.006(2)
    C5 0.051(3) 0.037(3) 0.072(3) 0.003(2) 0.006(2) -0.005(2)
    C6 0.053(3) 0.035(3) 0.070(3) -0.005(2) -0.005(2) -0.010(2)
    C7 0.051(3) 0.073(4) 0.080(4) 0.012(3) -0.001(3) 0.000(3)
    C8 0.048(3) 0.036(2) 0.053(3) 0.001(2) 0.005(2) -0.001(2)
    C9 0.048(3) 0.040(3) 0.042(3) -0.001(2) -0.003(2) 0.000(2)
    C10 0.042(2) 0.040(2) 0.047(3) -0.008(2) 0.003(2) -0.005(2)
    C11 0.043(3) 0.049(3) 0.070(3) -0.010(2) -0.007(2) 0.004(3)
    C12 0.055(3) 0.059(3) 0.061(3) -0.003(2) -0.011(2) 0.004(3)
    C13 0.044(3) 0.085(4) 0.051(3) -0.002(3) 0.003(2) -0.011(3)
    C14 0.050(3) 0.089(4) 0.066(4) -0.022(3) 0.017(3) -0.003(3)
    C15 0.057(3) 0.063(3) 0.053(3) -0.012(3) 0.013(2) 0.003(2)
    C16 0.053(3) 0.137(6) 0.080(4) 0.000(3) -0.001(3) 0.001(4)
    C17 0.051(3) 0.031(2) 0.055(3) -0.003(2) 0.008(2) -0.001(2)
    C18 0.058(3) 0.037(3) 0.058(3) -0.004(2) 0.010(2) 0.002(2)
    C19 0.063(3) 0.044(3) 0.070(3) 0.009(2) 0.006(3) 0.011(3)
    C20 0.047(3) 0.056(3) 0.063(3) 0.001(2) -0.002(2) 0.017(3)
    C21 0.055(3) 0.042(3) 0.082(4) -0.013(2) 0.007(3) -0.005(3)
    C22 0.047(3) 0.044(3) 0.077(3) 0.003(2) 0.007(3) -0.004(3)
    C23 0.062(3) 0.086(4) 0.097(4) -0.018(3) -0.008(3) 0.010(4)
    C24 0.051(3) 0.037(3) 0.063(3) 0.005(2) 0.009(2) 0.006(2)
    C25 0.057(3) 0.039(3) 0.051(3) -0.008(2) 0.013(2) -0.010(2)
    C26 0.055(3) 0.037(2) 0.050(3) -0.002(2) 0.010(2) -0.002(2)
    C27 0.062(3) 0.060(3) 0.055(3) -0.009(3) 0.013(3) -0.003(2)
    C28 0.052(3) 0.083(4) 0.064(3) -0.011(3) 0.016(3) -0.006(3)
    C29 0.052(3) 0.073(4) 0.052(3) 0.001(3) 0.002(2) -0.009(3)
    C30 0.067(3) 0.058(3) 0.060(3) 0.002(3) -0.001(3) 0.003(3)
    C31 0.059(3) 0.053(3) 0.067(3) -0.014(2) 0.004(3) 0.002(3)
    C32 0.061(3) 0.120(5) 0.082(4) 0.012(3) -0.011(3) -0.006(4)
    C33 0.046(2) 0.036(3) 0.044(3) 0.0043(19) 0.000(2) -0.001(2)
    C34 0.046(3) 0.033(2) 0.065(3) -0.004(2) 0.003(2) 0.000(2)
    C35 0.055(3) 0.041(3) 0.066(3) 0.005(2) -0.004(3) 0.012(2)
    C36 0.054(3) 0.041(3) 0.050(3) 0.004(2) 0.000(2) 0.003(2)
    C37 0.065(3) 0.041(3) 0.056(3) -0.004(2) -0.004(2) -0.005(2)
    C38 0.075(3) 0.033(3) 0.059(3) 0.004(2) 0.006(3) 0.009(2)
    C39 0.056(3) 0.035(3) 0.053(3) 0.007(2) 0.011(2) 0.001(2)
    C40 0.041(2) 0.032(3) 0.059(3) -0.004(2) 0.007(2) -0.002(2)
    C41 0.040(2) 0.045(3) 0.050(3) -0.002(2) 0.005(2) 0.000(2)
    C42 0.054(3) 0.057(3) 0.060(3) -0.004(2) 0.010(3) -0.009(3)
    C43 0.076(4) 0.072(4) 0.056(3) -0.013(3) 0.015(3) -0.017(3)
    C44 0.059(3) 0.078(4) 0.045(3) -0.017(3) 0.004(2) 0.005(3)
    C45 0.063(3) 0.067(4) 0.062(3) 0.007(3) 0.001(3) 0.010(3)
    C46 0.059(3) 0.048(3) 0.055(3) 0.005(2) -0.004(2) -0.004(2)
    C47 0.091(4) 0.129(6) 0.068(4) -0.002(4) 0.002(3) 0.008(4)
    C48 0.083(4) 0.071(4) 0.062(3) 0.000(3) -0.003(3) -0.003(3)
    C49 0.054(3) 0.035(2) 0.045(3) 0.000(2) 0.005(2) 0.004(2)
    C50 0.062(3) 0.034(3) 0.045(3) 0.002(2) 0.004(2) 0.002(2)
    C51 0.076(3) 0.036(3) 0.047(3) 0.004(2) 0.001(3) -0.004(2)
    C52 0.072(3) 0.043(3) 0.042(3) 0.006(2) 0.001(2) 0.001(2)
    C53 0.088(4) 0.040(3) 0.052(3) 0.010(3) -0.005(3) 0.010(2)
    C54 0.081(3) 0.040(3) 0.053(3) 0.001(2) 0.003(3) -0.002(2)
    C55 0.080(4) 0.075(4) 0.052(3) 0.002(3) -0.011(3) -0.017(3)
    C56 0.057(3) 0.039(3) 0.048(3) -0.007(2) 0.004(2) -0.001(2)
    C57 0.043(2) 0.040(3) 0.057(3) 0.001(2) 0.004(2) 0.011(2)
    C58 0.039(2) 0.039(2) 0.055(3) 0.004(2) 0.004(2) 0.006(2)
    C59 0.053(3) 0.047(3) 0.053(3) -0.001(2) -0.001(2) 0.011(2)
    C60 0.053(3) 0.040(3) 0.072(4) -0.004(2) -0.005(3) -0.002(3)
    C61 0.055(3) 0.070(3) 0.051(3) 0.012(3) 0.001(2) -0.004(3)
    C62 0.059(3) 0.089(4) 0.052(3) 0.004(3) 0.005(3) 0.019(3)
    C63 0.045(3) 0.061(3) 0.063(3) 0.000(2) 0.015(2) 0.010(3)
    C64 0.082(4) 0.124(5) 0.057(4) -0.001(4) -0.009(3) -0.003(3)
_geom_special_details
;
All e.s.d.'s (except the e.s.d. in the dihedral angle between two l.s. planes)
are estimated using the full covariance matrix. The cell e.s.d.'s are taken
into account individually in the estimation of e.s.d.'s in distances, angles
and torsion angles; correlations between e.s.d.'s in cell parameters are only
used when they are defined by crystal symmetry. An approximate (isotropic)
treatment of cell e.s.d.'s is used for estimating e.s.d.'s involving l.s.
planes.
;
loop_
    _geom_bond_atom_site_label_1
    _geom_bond_atom_site_label_2
    _geom_bond_site_symmetry_2
    _geom_bond_distance
    _geom_bond_publ_flag
    N1 C9 . 1.345(5) ?
    N1 N2 . 1.380(4) ?
    N1 H1 . 0.897(10) ?
    N2 C8 . 1.283(5) ?
    N3 C24 . 1.271(5) ?
    N3 N4 . 1.377(5) ?
    N4 C25 . 1.355(5) ?
    N4 H4 . 0.897(10) ?
    N5 C40 . 1.357(5) ?
    N5 N6 . 1.378(5) ?
    N5 H5 . 0.894(10) ?
    N6 C39 . 1.275(5) ?
    N7 C57 . 1.340(5) ?
    N7 N8 . 1.387(5) ?
    N7 H7 . 0.896(10) ?
    N8 C56 . 1.282(5) ?
    O1 C1 . 1.364(5) ?
    O1 C7 . 1.407(5) ?
    O2 C3 . 1.368(4) ?
    O2 H2 . 0.8200 ?
    O3 C9 . 1.233(5) ?
    O4 C36 . 1.360(5) ?
    O4 C48 . 1.403(5) ?
    O5 C34 . 1.354(5) ?
    O5 H5A . 0.8200 ?
    O6 C40 . 1.222(5) ?
    O7 C20 . 1.372(5) ?
    O7 C23 . 1.394(6) ?
    O8 C18 . 1.357(5) ?
    O8 H8 . 0.8200 ?
    O9 C25 . 1.229(5) ?
    O10 C52 . 1.369(5) ?
    O10 C55 . 1.406(5) ?
    O11 C50 . 1.365(5) ?
    O11 H11 . 0.8200 ?
    O12 C57 . 1.235(5) ?
    C1 C2 . 1.362(6) ?
    C1 C6 . 1.378(6) ?
    C2 C3 . 1.385(5) ?
    C2 H2A . 0.9300 ?
    C3 C4 . 1.391(5) ?
    C4 C5 . 1.384(5) ?
    C4 C8 . 1.428(5) ?
    C5 C6 . 1.374(5) ?
    C5 H5B . 0.9300 ?
    C6 H6 . 0.9300 ?
    C7 H7A . 0.9600 ?
    C7 H7B . 0.9600 ?
    C7 H7C . 0.9600 ?
    C8 H8A . 0.9300 ?
    C9 C10 . 1.480(5) ?
    C10 C15 . 1.374(5) ?
    C10 C11 . 1.378(6) ?
    C11 C12 . 1.378(6) ?
    C11 H11A . 0.9300 ?
    C12 C13 . 1.366(6) ?
    C12 H12 . 0.9300 ?
    C13 C14 . 1.367(7) ?
    C13 C16 . 1.516(6) ?
    C14 C15 . 1.386(6) ?
    C14 H14 . 0.9300 ?
    C15 H15 . 0.9300 ?
    C16 H16A . 0.9600 ?
    C16 H16B . 0.9600 ?
    C16 H16C . 0.9600 ?
    C17 C22 . 1.376(6) ?
    C17 C18 . 1.409(6) ?
    C17 C24 . 1.438(6) ?
    C18 C19 . 1.366(6) ?
    C19 C20 . 1.369(6) ?
    C19 H19 . 0.9300 ?
    C20 C21 . 1.386(6) ?
    C21 C22 . 1.365(6) ?
    C21 H21 . 0.9300 ?
    C22 H22 . 0.9300 ?
    C23 H23A . 0.9600 ?
    C23 H23B . 0.9600 ?
    C23 H23C . 0.9600 ?
    C24 H24 . 0.9300 ?
    C25 C26 . 1.477(6) ?
    C26 C31 . 1.376(6) ?
    C26 C27 . 1.377(6) ?
    C27 C28 . 1.381(6) ?
    C27 H27 . 0.9300 ?
    C28 C29 . 1.371(6) ?
    C28 H28 . 0.9300 ?
    C29 C30 . 1.368(6) ?
    C29 C32 . 1.514(6) ?
    C30 C31 . 1.375(6) ?
    C30 H30 . 0.9300 ?
    C31 H31 . 0.9300 ?
    C32 H32A . 0.9600 ?
    C32 H32B . 0.9600 ?
    C32 H32C . 0.9600 ?
    C33 C38 . 1.390(6) ?
    C33 C34 . 1.409(5) ?
    C33 C39 . 1.431(5) ?
    C34 C35 . 1.365(6) ?
    C35 C36 . 1.363(6) ?
    C35 H35 . 0.9300 ?
    C36 C37 . 1.392(6) ?
    C37 C38 . 1.369(6) ?
    C37 H37 . 0.9300 ?
    C38 H38 . 0.9300 ?
    C39 H39 . 0.9300 ?
    C40 C41 . 1.482(6) ?
    C41 C42 . 1.380(6) ?
    C41 C46 . 1.386(6) ?
    C42 C43 . 1.377(6) ?
    C42 H42 . 0.9300 ?
    C43 C44 . 1.370(7) ?
    C43 H43 . 0.9300 ?
    C44 C45 . 1.368(7) ?
    C44 C47 . 1.507(6) ?
    C45 C46 . 1.368(6) ?
    C45 H45 . 0.9300 ?
    C46 H46 . 0.9300 ?
    C47 H47A . 0.9600 ?
    C47 H47B . 0.9600 ?
    C47 H47C . 0.9600 ?
    C48 H48A . 0.9600 ?
    C48 H48B . 0.9600 ?
    C48 H48C . 0.9600 ?
    C49 C50 . 1.386(5) ?
    C49 C54 . 1.391(6) ?
    C49 C56 . 1.436(5) ?
    C50 C51 . 1.388(5) ?
    C51 C52 . 1.372(6) ?
    C51 H51 . 0.9300 ?
    C52 C53 . 1.370(6) ?
    C53 C54 . 1.371(6) ?
    C53 H53 . 0.9300 ?
    C54 H54 . 0.9300 ?
    C55 H55A . 0.9600 ?
    C55 H55B . 0.9600 ?
    C55 H55C . 0.9600 ?
    C56 H56 . 0.9300 ?
    C57 C58 . 1.472(6) ?
    C58 C63 . 1.380(6) ?
    C58 C59 . 1.383(6) ?
    C59 C60 . 1.373(6) ?
    C59 H59 . 0.9300 ?
    C60 C61 . 1.381(6) ?
    C60 H60 . 0.9300 ?
    C61 C62 . 1.369(7) ?
    C61 C64 . 1.510(6) ?
    C62 C63 . 1.385(6) ?
    C62 H62 . 0.9300 ?
    C63 H63 . 0.9300 ?
    C64 H64A . 0.9600 ?
    C64 H64B . 0.9600 ?
    C64 H64C . 0.9600 ?
loop_
    _geom_angle_atom_site_label_1
    _geom_angle_atom_site_label_2
    _geom_angle_atom_site_label_3
    _geom_angle_site_symmetry_1
    _geom_angle_site_symmetry_3
    _geom_angle
    _geom_angle_publ_flag
    C9 N1 N2 . . 121.2(3) ?
    C9 N1 H1 . . 122(3) ?
    N2 N1 H1 . . 117(3) ?
    C8 N2 N1 . . 115.6(3) ?
    C24 N3 N4 . . 117.5(4) ?
    C25 N4 N3 . . 118.5(4) ?
    C25 N4 H4 . . 127(3) ?
    N3 N4 H4 . . 115(3) ?
    C40 N5 N6 . . 118.7(4) ?
    C40 N5 H5 . . 126(3) ?
    N6 N5 H5 . . 114(3) ?
    C39 N6 N5 . . 116.7(4) ?
    C57 N7 N8 . . 121.1(4) ?
    C57 N7 H7 . . 124(3) ?
    N8 N7 H7 . . 114(3) ?
    C56 N8 N7 . . 115.5(4) ?
    C1 O1 C7 . . 118.2(4) ?
    C3 O2 H2 . . 109.5 ?
    C36 O4 C48 . . 118.6(4) ?
    C34 O5 H5A . . 109.5 ?
    C20 O7 C23 . . 119.8(4) ?
    C18 O8 H8 . . 109.5 ?
    C52 O10 C55 . . 118.6(4) ?
    C50 O11 H11 . . 109.5 ?
    C2 C1 O1 . . 124.3(4) ?
    C2 C1 C6 . . 121.1(4) ?
    O1 C1 C6 . . 114.6(4) ?
    C1 C2 C3 . . 119.5(4) ?
    C1 C2 H2A . . 120.3 ?
    C3 C2 H2A . . 120.3 ?
    O2 C3 C2 . . 117.8(4) ?
    O2 C3 C4 . . 121.1(3) ?
    C2 C3 C4 . . 121.1(4) ?
    C5 C4 C3 . . 117.4(4) ?
    C5 C4 C8 . . 119.2(4) ?
    C3 C4 C8 . . 123.4(4) ?
    C6 C5 C4 . . 122.0(4) ?
    C6 C5 H5B . . 119.0 ?
    C4 C5 H5B . . 119.0 ?
    C5 C6 C1 . . 118.9(4) ?
    C5 C6 H6 . . 120.6 ?
    C1 C6 H6 . . 120.6 ?
    O1 C7 H7A . . 109.5 ?
    O1 C7 H7B . . 109.5 ?
    H7A C7 H7B . . 109.5 ?
    O1 C7 H7C . . 109.5 ?
    H7A C7 H7C . . 109.5 ?
    H7B C7 H7C . . 109.5 ?
    N2 C8 C4 . . 122.7(4) ?
    N2 C8 H8A . . 118.7 ?
    C4 C8 H8A . . 118.7 ?
    O3 C9 N1 . . 122.0(4) ?
    O3 C9 C10 . . 122.3(4) ?
    N1 C9 C10 . . 115.7(4) ?
    C15 C10 C11 . . 118.1(4) ?
    C15 C10 C9 . . 119.6(4) ?
    C11 C10 C9 . . 122.3(4) ?
    C10 C11 C12 . . 120.7(4) ?
    C10 C11 H11A . . 119.6 ?
    C12 C11 H11A . . 119.6 ?
    C13 C12 C11 . . 121.3(5) ?
    C13 C12 H12 . . 119.4 ?
    C11 C12 H12 . . 119.4 ?
    C12 C13 C14 . . 118.1(4) ?
    C12 C13 C16 . . 121.0(5) ?
    C14 C13 C16 . . 120.8(5) ?
    C13 C14 C15 . . 121.3(5) ?
    C13 C14 H14 . . 119.4 ?
    C15 C14 H14 . . 119.4 ?
    C10 C15 C14 . . 120.5(5) ?
    C10 C15 H15 . . 119.8 ?
    C14 C15 H15 . . 119.8 ?
    C13 C16 H16A . . 109.5 ?
    C13 C16 H16B . . 109.5 ?
    H16A C16 H16B . . 109.5 ?
    C13 C16 H16C . . 109.5 ?
    H16A C16 H16C . . 109.5 ?
    H16B C16 H16C . . 109.5 ?
    C22 C17 C18 . . 117.2(4) ?
    C22 C17 C24 . . 120.7(4) ?
    C18 C17 C24 . . 122.1(4) ?
    O8 C18 C19 . . 118.1(4) ?
    O8 C18 C17 . . 120.9(4) ?
    C19 C18 C17 . . 121.0(4) ?
    C18 C19 C20 . . 119.7(4) ?
    C18 C19 H19 . . 120.1 ?
    C20 C19 H19 . . 120.1 ?
    C19 C20 O7 . . 115.2(4) ?
    C19 C20 C21 . . 120.7(4) ?
    O7 C20 C21 . . 124.0(5) ?
    C22 C21 C20 . . 118.8(4) ?
    C22 C21 H21 . . 120.6 ?
    C20 C21 H21 . . 120.6 ?
    C21 C22 C17 . . 122.5(4) ?
    C21 C22 H22 . . 118.8 ?
    C17 C22 H22 . . 118.8 ?
    O7 C23 H23A . . 109.5 ?
    O7 C23 H23B . . 109.5 ?
    H23A C23 H23B . . 109.5 ?
    O7 C23 H23C . . 109.5 ?
    H23A C23 H23C . . 109.5 ?
    H23B C23 H23C . . 109.5 ?
    N3 C24 C17 . . 120.7(4) ?
    N3 C24 H24 . . 119.7 ?
    C17 C24 H24 . . 119.7 ?
    O9 C25 N4 . . 122.0(4) ?
    O9 C25 C26 . . 122.8(4) ?
    N4 C25 C26 . . 115.2(4) ?
    C31 C26 C27 . . 117.8(4) ?
    C31 C26 C25 . . 123.1(4) ?
    C27 C26 C25 . . 119.1(4) ?
    C26 C27 C28 . . 120.4(5) ?
    C26 C27 H27 . . 119.8 ?
    C28 C27 H27 . . 119.8 ?
    C29 C28 C27 . . 121.2(5) ?
    C29 C28 H28 . . 119.4 ?
    C27 C28 H28 . . 119.4 ?
    C30 C29 C28 . . 118.6(4) ?
    C30 C29 C32 . . 121.1(5) ?
    C28 C29 C32 . . 120.3(5) ?
    C29 C30 C31 . . 120.4(5) ?
    C29 C30 H30 . . 119.8 ?
    C31 C30 H30 . . 119.8 ?
    C30 C31 C26 . . 121.6(5) ?
    C30 C31 H31 . . 119.2 ?
    C26 C31 H31 . . 119.2 ?
    C29 C32 H32A . . 109.5 ?
    C29 C32 H32B . . 109.5 ?
    H32A C32 H32B . . 109.5 ?
    C29 C32 H32C . . 109.5 ?
    H32A C32 H32C . . 109.5 ?
    H32B C32 H32C . . 109.5 ?
    C38 C33 C34 . . 116.7(4) ?
    C38 C33 C39 . . 120.2(4) ?
    C34 C33 C39 . . 123.1(4) ?
    O5 C34 C35 . . 118.9(4) ?
    O5 C34 C33 . . 120.3(4) ?
    C35 C34 C33 . . 120.8(4) ?
    C36 C35 C34 . . 121.1(4) ?
    C36 C35 H35 . . 119.5 ?
    C34 C35 H35 . . 119.5 ?
    O4 C36 C35 . . 116.6(4) ?
    O4 C36 C37 . . 123.4(4) ?
    C35 C36 C37 . . 119.9(4) ?
    C38 C37 C36 . . 118.9(4) ?
    C38 C37 H37 . . 120.6 ?
    C36 C37 H37 . . 120.6 ?
    C37 C38 C33 . . 122.6(4) ?
    C37 C38 H38 . . 118.7 ?
    C33 C38 H38 . . 118.7 ?
    N6 C39 C33 . . 121.2(4) ?
    N6 C39 H39 . . 119.4 ?
    C33 C39 H39 . . 119.4 ?
    O6 C40 N5 . . 121.5(4) ?
    O6 C40 C41 . . 122.6(4) ?
    N5 C40 C41 . . 115.9(4) ?
    C42 C41 C46 . . 117.9(4) ?
    C42 C41 C40 . . 118.7(4) ?
    C46 C41 C40 . . 123.4(4) ?
    C43 C42 C41 . . 120.3(5) ?
    C43 C42 H42 . . 119.8 ?
    C41 C42 H42 . . 119.8 ?
    C44 C43 C42 . . 121.6(5) ?
    C44 C43 H43 . . 119.2 ?
    C42 C43 H43 . . 119.2 ?
    C45 C44 C43 . . 117.8(5) ?
    C45 C44 C47 . . 121.1(5) ?
    C43 C44 C47 . . 121.0(5) ?
    C44 C45 C46 . . 121.5(5) ?
    C44 C45 H45 . . 119.2 ?
    C46 C45 H45 . . 119.2 ?
    C45 C46 C41 . . 120.7(5) ?
    C45 C46 H46 . . 119.7 ?
    C41 C46 H46 . . 119.7 ?
    C44 C47 H47A . . 109.5 ?
    C44 C47 H47B . . 109.5 ?
    H47A C47 H47B . . 109.5 ?
    C44 C47 H47C . . 109.5 ?
    H47A C47 H47C . . 109.5 ?
    H47B C47 H47C . . 109.5 ?
    O4 C48 H48A . . 109.5 ?
    O4 C48 H48B . . 109.5 ?
    H48A C48 H48B . . 109.5 ?
    O4 C48 H48C . . 109.5 ?
    H48A C48 H48C . . 109.5 ?
    H48B C48 H48C . . 109.5 ?
    C50 C49 C54 . . 117.7(4) ?
    C50 C49 C56 . . 123.6(4) ?
    C54 C49 C56 . . 118.8(4) ?
    O11 C50 C49 . . 120.5(4) ?
    O11 C50 C51 . . 118.9(4) ?
    C49 C50 C51 . . 120.6(4) ?
    C52 C51 C50 . . 119.7(4) ?
    C52 C51 H51 . . 120.2 ?
    C50 C51 H51 . . 120.2 ?
    O10 C52 C53 . . 115.3(4) ?
    O10 C52 C51 . . 123.6(4) ?
    C53 C52 C51 . . 121.0(4) ?
    C52 C53 C54 . . 118.8(4) ?
    C52 C53 H53 . . 120.6 ?
    C54 C53 H53 . . 120.6 ?
    C53 C54 C49 . . 122.2(4) ?
    C53 C54 H54 . . 118.9 ?
    C49 C54 H54 . . 118.9 ?
    O10 C55 H55A . . 109.5 ?
    O10 C55 H55B . . 109.5 ?
    H55A C55 H55B . . 109.5 ?
    O10 C55 H55C . . 109.5 ?
    H55A C55 H55C . . 109.5 ?
    H55B C55 H55C . . 109.5 ?
    N8 C56 C49 . . 122.3(4) ?
    N8 C56 H56 . . 118.9 ?
    C49 C56 H56 . . 118.9 ?
    O12 C57 N7 . . 122.3(4) ?
    O12 C57 C58 . . 122.6(4) ?
    N7 C57 C58 . . 115.0(4) ?
    C63 C58 C59 . . 118.0(4) ?
    C63 C58 C57 . . 119.3(4) ?
    C59 C58 C57 . . 122.6(4) ?
    C60 C59 C58 . . 121.1(4) ?
    C60 C59 H59 . . 119.4 ?
    C58 C59 H59 . . 119.4 ?
    C59 C60 C61 . . 120.8(4) ?
    C59 C60 H60 . . 119.6 ?
    C61 C60 H60 . . 119.6 ?
    C62 C61 C60 . . 118.3(4) ?
    C62 C61 C64 . . 120.5(5) ?
    C60 C61 C64 . . 121.2(5) ?
    C61 C62 C63 . . 121.3(5) ?
    C61 C62 H62 . . 119.3 ?
    C63 C62 H62 . . 119.3 ?
    C58 C63 C62 . . 120.4(4) ?
    C58 C63 H63 . . 119.8 ?
    C62 C63 H63 . . 119.8 ?
    C61 C64 H64A . . 109.5 ?
    C61 C64 H64B . . 109.5 ?
    H64A C64 H64B . . 109.5 ?
    C61 C64 H64C . . 109.5 ?
    H64A C64 H64C . . 109.5 ?
    H64B C64 H64C . . 109.5 ?
loop_
    _geom_hbond_atom_site_label_D
    _geom_hbond_atom_site_label_H
    _geom_hbond_atom_site_label_A
    _geom_hbond_site_symmetry_A
    _geom_hbond_distance_DH
    _geom_hbond_distance_HA
    _geom_hbond_distance_DA
    _geom_hbond_angle_DHA
    O2 H2 N2 . 0.82 1.93 2.649(4) 146
    O5 H5A N6 . 0.82 1.88 2.606(5) 147
    O8 H8 N3 . 0.82 1.85 2.580(4) 147
    O11 H11 N8 . 0.82 1.92 2.638(5) 146
    N4 H4 O6 2_666 0.897(10) 2.077(14) 2.965(5) 171(4)
    N5 H5 O9 2_656 0.894(10) 2.048(14) 2.932(5) 170(4)
    N1 H1 O12 1_545 0.897(10) 2.098(14) 2.984(4) 169(4)
    N7 H7 O3 . 0.896(10) 2.143(12) 3.039(5) 178(4)
    C6 H6 O4 4_555 0.93 2.56 3.452(5) 160(4)
    C24 H24 O6 2_666 0.93 2.58 3.374(5) 143(4)
    C35 H35 O1 4_556 0.93 2.56 3.436(5) 157(4)
    C39 H39 O9 2_656 0.93 2.52 3.319(5) 144(4)
    C19 H19 O10 3_767 0.93 2.52 3.429(5) 164(4)
    C53 H53 O7 3_767 0.93 2.37 3.266(5) 161(4)
data_global
_journal_date_recd_electronic     2012-02-02
_journal_date_accepted     2012-02-06
_journal_name_full     'Acta Crystallographica, Section E'
_journal_year     2012
_journal_volume     68
_journal_issue      3
_journal_page_first     o679
_journal_page_last     o680
_journal_paper_category     QO
_journal_paper_doi     10.1107/S1600536812005156
_journal_coeditor_code     CV5243
_publ_contact_author_name     'Jing-Jun Ma'
_publ_contact_author_address
;
Hebei Key Laboratory of Bioinorganic Chemistry
College of Sciences
Agricultural University of Hebei
Baoding 071001
People's Republic of China
;
_publ_contact_author_email     majingjun71@yahoo.cn
_publ_contact_author_fax     '+86 312 7528292'
_publ_contact_author_phone     '+86 312 7528291'
_publ_section_title
;
<i>N</i>'-(2-Hydroxy-4-methoxybenzylidene)-4-methylbenzohydrazide
;
loop_
    _publ_author_name
    _publ_author_address
    'Yan Zhang'
;
Hebei Key Laboratory of Bioinorganic Chemistry
College of Sciences
Agricultural University of Hebei
Baoding 071001
People's Republic of China
;
    'Min Liu'
;
Hebei Key Laboratory of Bioinorganic Chemistry
College of Sciences
Agricultural University of Hebei
Baoding 071001
People's Republic of China
;
    'Jing-Jun Ma'
;
Hebei Key Laboratory of Bioinorganic Chemistry
College of Sciences
Agricultural University of Hebei
Baoding 071001
People's Republic of China
;
