# Supplementary material for: N′-(2-Hy­droxy-4-meth­oxy­benzyl­idene)-4-methyl­benzohydrazide
Source: Acta Crystallogr Sect E Struct Rep Online. 2012 Feb 10;68(Pt 3):o679–80. doi: 10.1107/S1600536812005156 (PMC3295464; doi:10.1107/S1600536812005156)
Supplement: Supplementary file 2 [file e-68-0o679-Isup2.hkl]

# 
# h,k,l, Fc-squared, Fo-squared, sigma(Fo-squared) and status flag 
# 
data_I
_shelx_title ' A in   P2/c' 
_shelx_refln_list_code          4 
_shelx_F_calc_maximum      712.04 
_exptl_crystal_F_000      2400.00 
_reflns_d_resolution_high  0.7981 
 
loop_ 
 _symmetry_equiv_pos_as_xyz 
 'x, y, z' 
 '-x, y, -z+1/2' 
 '-x, -y, -z' 
 'x, -y, z-1/2' 
 
_cell_length_a    24.8710 
_cell_length_b    10.2350 
_cell_length_c    23.8550 
_cell_angle_alpha  90.000 
_cell_angle_beta  103.646 
_cell_angle_gamma  90.000 
 
_shelx_F_squared_multiplier     1.000 
 
loop_ 
 _refln_index_h 
 _refln_index_k 
 _refln_index_l 
 _refln_F_squared_calc 
 _refln_F_squared_meas 
 _refln_F_squared_sigma 
 _refln_observed_status 
   3   0   0      510.80      482.29     29.62 o 
   4   0   0    29969.93    29986.53   1202.15 o 
   5   0   0      124.54      116.23     14.18 o 
   6   0   0     1260.84     1338.37     61.81 o 
   7   0   0      987.12      864.48     51.27 o 
   8   0   0    12215.69    11508.64    472.41 o 
   9   0   0       72.61       74.85     18.43 o 
  10   0   0      334.81      245.28     36.97 o 
  11   0   0       37.93       13.23     17.77 o 
  12   0   0    31556.01    30425.23   1233.65 o 
  13   0   0      967.99     1271.13     72.56 o 
  14   0   0      524.06      509.57     43.66 o 
  15   0   0      133.76      103.68     29.32 o 
  16   0   0      778.46      706.73     55.22 o 
  17   0   0     1453.62     1759.79     96.67 o 
  18   0   0      468.71      533.60     61.04 o 
  19   0   0      132.96      139.18     63.74 o 
  20   0   0       32.26       28.96     34.25 o 
  21   0   0       52.98       88.43     52.66 o 
  22   0   0      125.64      155.06     57.53 o 
  23   0   0       54.59       90.69     54.23 o 
  24   0   0      101.80       71.37     69.82 o 
  25   0   0        0.24       75.98     67.49 o 
  26   0   0        2.20       -9.31     55.95 o 
  27   0   0        0.68        4.30     63.61 o 
  28   0   0      266.90      314.22     80.58 o 
  29   0   0        0.09      146.15     73.56 o 
  30   0   0       14.11       56.39     70.70 o 
   1   1   0      361.04      511.99     46.54 o 
   2   1   0    29059.92    28384.01   1145.63 o 
   3   1   0      502.97      426.33     18.46 o 
   4   1   0     3071.00     2972.92    106.98 o 
   5   1   0       13.22       14.07      7.32 o 
   6   1   0    12738.70    11575.71    334.60 o 
   7   1   0        2.06       -2.16      7.80 o 
   8   1   0     1428.11     1181.19     42.36 o 
   9   1   0      174.23      140.15     14.72 o 
  10   1   0     1095.79     1258.64     57.88 o 
  11   1   0        2.30      -16.85     11.24 o 
  12   1   0     3494.33     3449.29    110.47 o 
  13   1   0        0.14       11.76     15.15 o 
  14   1   0      966.82     1042.91     47.53 o 
  15   1   0      270.09      230.57     24.17 o 
  16   1   0      518.68      571.13     35.39 o 
  17   1   0      168.95      186.01     25.03 o 
  18   1   0     2898.72     2492.13     91.15 o 
  19   1   0       52.74      121.85     29.27 o 
  20   1   0      567.28      642.04     48.57 o 
  21   1   0       16.63       39.91     39.76 o 
  22   1   0       44.35       72.42     31.69 o 
  23   1   0        0.35       20.12     36.02 o 
  24   1   0      240.84      287.45     51.12 o 
  25   1   0      133.15      160.46     46.40 o 
  26   1   0       24.37       17.46     40.71 o 
  27   1   0       19.60       38.99     42.16 o 
  28   1   0       98.03       98.91     48.87 o 
  29   1   0       13.51      106.16     57.10 o 
  30   1   0        0.26      137.31     75.70 o 
   0   2   0     4390.28     5027.48    211.12 o 
   1   2   0      108.77       94.14     15.60 o 
   2   2   0    42639.85    43085.08   1228.44 o 
   3   2   0      328.90      343.02     17.77 o 
   4   2   0     7056.84     6506.00    191.61 o 
   5   2   0      188.26      329.56     50.93 o 
   6   2   0    24738.59    23768.13    742.35 o 
   7   2   0      397.91      386.33     32.96 o 
   8   2   0     1050.76      960.81     37.79 o 
   9   2   0       11.70        0.56     10.25 o 
  10   2   0      341.55      262.15     20.13 o 
  11   2   0      711.62      635.08     37.81 o 
  12   2   0     3955.46     3878.34    123.34 o 
  13   2   0        0.13        2.71     15.15 o 
  14   2   0      582.55      482.37     38.86 o 
  15   2   0       92.51       87.56     20.26 o 
  17   2   0      578.12      511.91     40.63 o 
  18   2   0      449.95      590.09     44.57 o 
  19   2   0        5.43       59.32     29.22 o 
  20   2   0        0.96       -4.66     34.91 o 
  21   2   0      370.02      409.77     44.11 o 
  22   2   0       18.77       40.88     32.61 o 
  23   2   0       17.04       22.87     33.31 o 
  24   2   0       21.40      -15.66     33.43 o 
  25   2   0       56.92      186.00     48.46 o 
  26   2   0       82.08      131.41     49.27 o 
  27   2   0      121.79      165.06     61.05 o 
  28   2   0      154.50      148.07     78.78 o 
  29   2   0        5.61       64.13     74.00 o 
   0   3   0       10.43      -18.62     14.18 o 
   1   3   0      476.64      422.05     23.22 o 
   2   3   0      324.94      388.57     22.67 o 
   3   3   0      873.55      818.42     34.00 o 
   4   3   0      498.75      431.25     24.26 o 
   5   3   0     2232.60     2093.91     70.32 o 
   6   3   0      732.17      855.10     40.24 o 
   7   3   0     3753.14     3554.86    120.96 o 
   8   3   0     3813.56     3797.61    128.91 o 
   9   3   0     3109.47     2959.74     96.62 o 
  10   3   0      315.65      378.31     25.27 o 
  11   3   0     1002.48      978.04     42.80 o 
  12   3   0     1223.77     1294.99     52.41 o 
  13   3   0      277.40      363.26     40.24 o 
  14   3   0     2343.36     2061.52     75.62 o 
  15   3   0      146.38      170.89     27.28 o 
  16   3   0      200.35      206.75     30.51 o 
  17   3   0       10.53       24.65     23.95 o 
  19   3   0      752.76      792.33     54.08 o 
  20   3   0     3074.68     2956.43    119.70 o 
  21   3   0      937.53     1058.44     67.37 o 
  22   3   0       30.46       31.78     32.26 o 
  23   3   0      188.66      217.93     41.90 o 
  24   3   0       59.45       44.47     40.95 o 
  25   3   0       47.81       31.19     49.58 o 
  26   3   0        0.48       43.42     65.46 o 
  27   3   0       68.17      129.63     77.29 o 
  28   3   0        1.17       17.95     68.18 o 
  29   3   0       34.75        2.33     72.41 o 
   0   4   0     7055.12     8270.72    349.75 o 
   1   4   0       13.48       17.69     14.57 o 
   2   4   0      475.38      710.73     35.46 o 
   3   4   0      127.86      123.32     22.46 o 
   4   4   0        1.65      -16.12     13.20 o 
   5   4   0      969.30     1098.44     44.97 o 
   6   4   0     1027.44      872.92     39.46 o 
   7   4   0     1330.91     1290.67     58.63 o 
   8   4   0       77.88      111.18     23.68 o 
   9   4   0      199.75      152.64     26.63 o 
  10   4   0      761.00      870.84     42.67 o 
  11   4   0     1031.99      960.95     43.99 o 
  12   4   0      221.93      250.74     27.06 o 
  13   4   0      130.53      110.92     25.68 o 
  14   4   0       40.46       51.01     23.48 o 
  15   4   0      268.55      293.82     33.69 o 
  16   4   0      660.30      627.70     48.47 o 
  17   4   0      258.66      264.81     35.58 o 
  18   4   0       86.15      170.80     35.56 o 
  19   4   0     4214.48     4236.71    159.86 o 
  20   4   0        0.00      115.24     35.46 o 
  21   4   0      309.85      326.74     51.61 o 
  22   4   0        5.39       63.91     41.66 o 
  23   4   0      148.83      134.50     53.21 o 
  24   4   0      107.27       71.96     52.52 o 
  25   4   0        0.08       98.64     57.15 o 
  26   4   0      175.53      193.09     63.10 o 
  27   4   0        2.74      -17.55     55.49 o 
  28   4   0       18.41      223.62    216.43 o 
   0   5   0        5.34      -19.89     20.48 o 
   1   5   0      119.35      139.41     21.62 o 
   2   5   0      330.81      414.81     32.35 o 
   3   5   0       30.39       -3.10     21.12 o 
   4   5   0      149.61      250.25     24.33 o 
   5   5   0      580.56      589.33     35.20 o 
   6   5   0     5034.33     5178.60    163.14 o 
   7   5   0     5770.88     5441.00    171.46 o 
   8   5   0     5570.89     5660.71    177.74 o 
   9   5   0        0.33       18.69     19.45 o 
  10   5   0     1214.03     1400.61    102.36 o 
  11   5   0     1071.15     1084.35     56.51 o 
  12   5   0     1495.08     1463.28     68.24 o 
  13   5   0       34.35       34.77     24.45 o 
  14   5   0      286.03      253.44     33.07 o 
  15   5   0      149.18      128.41     37.04 o 
  16   5   0      275.65      331.77     38.96 o 
  17   5   0      280.19      342.06     40.43 o 
  18   5   0       27.03      105.50     39.46 o 
  19   5   0     1680.29     1555.15     93.78 o 
  20   5   0       13.78       69.43     49.22 o 
  21   5   0       32.96        2.40     48.94 o 
  22   5   0       16.61        8.11     50.92 o 
  23   5   0       42.09       72.32     56.75 o 
  24   5   0       85.23       67.34     53.21 o 
  25   5   0        1.29      -26.19     51.91 o 
  26   5   0      109.05      178.51     67.93 o 
  27   5   0        2.10       65.52     67.93 o 
   0   6   0      160.99       67.59     45.55 o 
   1   6   0       11.46      -17.73     18.21 o 
   2   6   0      116.13      185.13     25.52 o 
   3   6   0       19.48       55.30     27.44 o 
   4   6   0      340.90      282.03     28.61 o 
   5   6   0      320.47      248.61     27.27 o 
   6   6   0      923.55      845.49     58.04 o 
   7   6   0      818.25      813.65     49.61 o 
   8   6   0       27.92       34.19     20.36 o 
   9   6   0        0.69      -13.20     22.81 o 
  10   6   0      107.55      106.80     28.00 o 
  11   6   0        1.47       -8.46     23.33 o 
  12   6   0        0.01      -38.97     32.75 o 
  13   6   0       38.49       11.36     26.55 o 
  14   6   0       13.45      -41.66     27.77 o 
  15   6   0       69.40       59.77     39.64 o 
  16   6   0      305.96      293.16     47.63 o 
  17   6   0       32.20       66.34     49.03 o 
  18   6   0       17.34      -62.62     43.39 o 
  19   6   0      195.66      167.94     57.51 o 
  20   6   0      271.43      300.95     66.55 o 
  21   6   0       75.83      117.07     75.86 o 
  22   6   0       61.95       81.05     70.67 o 
  23   6   0       33.61       12.44     52.80 o 
  24   6   0        0.00       96.10     58.20 o 
  25   6   0        6.02       66.70     59.47 o 
  26   6   0       26.69      111.24     66.75 o 
   0   7   0      485.86      679.81     64.38 o 
   1   7   0       82.11      178.80     28.82 o 
   2   7   0     1465.76     1677.21     73.24 o 
   4   7   0     5705.61     5457.19    176.47 o 
   5   7   0       93.60      154.97     26.45 o 
   6   7   0     1280.57     1299.73     60.94 o 
   7   7   0      252.03      248.08     39.20 o 
   8   7   0      118.65       70.94     26.58 o 
   9   7   0      220.93      258.69     37.12 o 
  10   7   0       60.55       80.91     29.56 o 
  11   7   0       28.77        2.07     31.26 o 
  12   7   0      610.17      427.75     50.85 o 
  13   7   0        3.67      -69.95     46.63 o 
  14   7   0      409.40      355.78     87.15 o 
  15   7   0      169.80      188.70     58.08 o 
  16   7   0     1498.08     1220.02    169.08 o 
  17   7   0      182.17      145.19     58.20 o 
  18   7   0       48.13       60.08     56.07 o 
  19   7   0       73.93       -4.12     48.37 o 
  20   7   0        2.98       37.99     54.69 o 
  21   7   0       11.96        7.19     55.92 o 
  22   7   0        4.65      -30.25     51.83 o 
  23   7   0        0.46      122.66     65.24 o 
  24   7   0       14.38       31.07     58.42 o 
  25   7   0        3.80        8.13     60.62 o 
   0   8   0      861.19      885.00     84.63 o 
   1   8   0      494.11      535.59     44.99 o 
   2   8   0      776.58     1068.95     74.78 o 
   5   8   0      261.69      440.30     39.46 o 
   6   8   0       84.57      183.08     36.19 o 
   7   8   0      252.97      280.00     38.48 o 
   8   8   0        6.83       23.74     34.88 o 
   9   8   0       69.29      161.65     42.90 o 
  10   8   0      133.94       59.50     52.42 o 
  11   8   0       39.93       94.73    111.71 o 
  12   8   0      589.97      531.01     93.35 o 
  13   8   0       24.56       51.15     49.58 o 
  14   8   0        5.58      111.28     53.42 o 
  15   8   0       31.07       85.60     56.81 o 
  16   8   0      438.64      269.31     68.84 o 
  17   8   0       70.82      109.42     58.70 o 
  18   8   0       17.79        9.10     53.88 o 
  19   8   0       13.81       22.42     58.08 o 
  20   8   0       91.63       26.35     56.17 o 
  21   8   0       25.72      -81.15     54.10 o 
  22   8   0        0.67       56.48     61.62 o 
  23   8   0        0.93      -23.34     55.14 o 
   0   9   0     2002.17     2631.05    151.85 o 
   2   9   0      396.66      679.81     66.76 o 
   3   9   0       88.42       97.83     37.96 o 
   4   9   0      549.06      686.75     65.65 o 
   5   9   0       89.16      112.51     41.41 o 
   6   9   0        1.20       32.98     43.00 o 
   7   9   0       64.91       65.04     40.12 o 
   8   9   0        3.05       35.54     53.63 o 
   9   9   0      121.32       28.47    102.40 o 
  10   9   0      144.96       62.84     59.24 o 
  11   9   0        2.52       41.41     49.03 o 
  12   9   0       14.47      -29.07     55.12 o 
  13   9   0       95.37       21.07     66.40 o 
  14   9   0       16.50       35.08     52.29 o 
  15   9   0      131.23      102.80     58.57 o 
  16   9   0        4.48        6.63     55.28 o 
  17   9   0       37.80       83.05     60.71 o 
  18   9   0        1.00      -26.24     54.34 o 
  19   9   0        2.17      155.18     71.90 o 
  20   9   0       28.37       18.62     61.48 o 
  21   9   0        1.53       -2.03     68.50 o 
   0  10   0      392.96      382.15     85.57 o 
   1  10   0      231.46      302.49     61.15 o 
   2  10   0      904.68     1059.20     98.11 o 
   3  10   0      150.25      297.05     54.06 o 
   4  10   0       20.86       33.63     42.61 o 
   5  10   0        1.76        8.44     50.15 o 
   6  10   0       15.46       36.52     63.61 o 
   7  10   0       55.28      144.29     65.82 o 
   8  10   0        1.22      -36.14     55.66 o 
   9  10   0       37.38      134.54     68.88 o 
  10  10   0      426.52      330.79     70.73 o 
  11  10   0        2.40       65.02     54.00 o 
  12  10   0        0.03       63.82     55.22 o 
  13  10   0        0.00       57.00     59.85 o 
  14  10   0       20.12       95.74     59.27 o 
  15  10   0       16.93       -6.39     58.07 o 
  16  10   0      316.05      261.83     77.32 o 
  17  10   0        3.39       48.98     62.18 o 
  18  10   0      299.42      262.22     80.72 o 
   0  11   0        2.24     -111.71     74.47 o 
   1  11   0        3.00      -59.84     56.96 o 
   2  11   0      187.32       62.84     69.12 o 
   3  11   0        6.82       18.62     65.82 o 
   4  11   0      879.44      782.13    110.22 o 
   5  11   0       47.88       50.29     66.93 o 
   6  11   0      108.39      174.69    139.63 o 
   7  11   0        6.64        3.49     64.84 o 
   8  11   0       82.16       47.30     69.34 o 
   9  11   0        8.31       90.16     58.91 o 
  10  11   0        4.92        2.41     49.98 o 
  11  11   0        2.57        2.82     55.46 o 
  12  11   0       11.23       26.98     56.17 o 
  13  11   0       10.48       97.59    106.38 o 
  14  11   0       14.01      101.73     63.56 o 
  15  11   0        0.22       18.11     62.13 o 
   3  12   0       33.10       23.27     97.74 o 
   4  12   0       89.37      172.22    116.36 o 
   5  12   0       13.69        0.00     93.09 o 
   6  12   0        7.27      -93.09     83.78 o 
   7  12   0      191.12      160.97    134.98 o 
   8  12   0        0.20      -13.96     69.12 o 
   9  12   0       28.59       18.00     59.98 o 
  10  12   0        0.95      -22.56     59.00 o 
 -30   1   1       19.89       88.43     51.35 o 
 -29   1   1       92.71      101.20     50.37 o 
 -28   1   1        0.41       65.98     44.99 o 
 -27   1   1       87.68       72.58     45.16 o 
 -26   1   1       84.81      180.98     46.51 o 
 -25   1   1        1.05       17.55     46.72 o 
 -24   1   1       34.23       29.72     38.55 o 
 -23   1   1      424.74      395.84     52.49 o 
 -22   1   1        0.11       62.27     30.99 o 
 -21   1   1     1498.64     1446.36     74.76 o 
 -20   1   1        3.42       39.69     32.80 o 
 -18   1   1       48.58       90.83     22.55 o 
 -17   1   1     1488.18     1322.21     56.39 o 
 -16   1   1      251.91      244.92     25.33 o 
 -15   1   1      739.82      841.14     41.93 o 
 -14   1   1       92.05       80.80     18.58 o 
 -13   1   1       78.94      117.22     18.81 o 
 -12   1   1      375.01      373.57     24.97 o 
 -11   1   1        0.20       -9.98     11.08 o 
 -10   1   1     1210.55     1065.91     40.73 o 
  -9   1   1      374.65      387.00     27.51 o 
  -8   1   1      385.57      391.30     20.60 o 
  -7   1   1     4774.35     4192.76    136.94 o 
  -6   1   1      178.97      183.03     14.28 o 
  -5   1   1     1237.19     1046.63     39.82 o 
  -4   1   1        5.04        8.79      7.96 o 
  -3   1   1     4053.92     3975.74    127.21 o 
  -2   1   1     3556.96     3407.10    108.88 o 
  -1   1   1       33.46       83.78     18.62 o 
   0   1   1     1319.31     1291.65     69.12 o 
   1   1   1       37.53       50.64      8.72 o 
   2   1   1        3.82        7.76      8.06 o 
   3   1   1      221.60      252.47     16.12 o 
   4   1   1      194.95      211.78     11.76 o 
   5   1   1     4044.70     3715.49    111.65 o 
   6   1   1      250.89      249.64     15.27 o 
   7   1   1      194.83      213.16     14.54 o 
   8   1   1      859.34      707.01     29.55 o 
   9   1   1      325.98      300.36     19.70 o 
  10   1   1      834.77      736.19     33.21 o 
  11   1   1     5931.01     5878.96    179.09 o 
  12   1   1      443.85      458.77     28.27 o 
  13   1   1       98.01       82.48     18.40 o 
  14   1   1      598.36      542.46     32.52 o 
  15   1   1      780.11      693.29     37.85 o 
  16   1   1       56.52       80.36     20.73 o 
  17   1   1      130.91      184.39     26.35 o 
  18   1   1      512.17      538.35     37.35 o 
  19   1   1     1395.47     1165.59     57.29 o 
  20   1   1       69.41      144.50     31.46 o 
  21   1   1     1181.24     1136.35     66.35 o 
  22   1   1        1.38       42.61     31.17 o 
  23   1   1      764.66      705.55     64.43 o 
  24   1   1       33.46       32.32     38.84 o 
  25   1   1       37.00      -39.14     38.35 o 
  26   1   1       89.89      129.86     48.00 o 
  27   1   1      297.50      310.25     57.38 o 
  28   1   1        3.20       44.26     52.68 o 
  29   1   1        7.67       51.20     69.12 o 
 -30   2   1        0.23       85.64     73.56 o 
 -29   2   1       24.72      131.34     74.84 o 
 -28   2   1        7.40       39.40     44.72 o 
 -27   2   1       23.91      -14.31     42.05 o 
 -26   2   1       71.10      101.34     46.12 o 
 -25   2   1      263.82      170.97     47.67 o 
 -24   2   1      123.80      152.31     38.87 o 
 -23   2   1       17.66       17.33     32.38 o 
 -22   2   1       13.44      141.90     35.70 o 
 -21   2   1      771.36      781.12     79.97 o 
 -20   2   1       27.91       -3.13     31.03 o 
 -19   2   1     1254.53     1231.25     66.72 o 
 -18   2   1      111.17      130.45     29.75 o 
 -17   2   1      110.44      156.81     55.24 o 
 -16   2   1       58.84       53.39     19.84 o 
 -15   2   1      239.93      252.84     25.72 o 
 -14   2   1        0.14      -21.98     14.65 o 
 -13   2   1     1187.49     1052.33     45.31 o 
 -12   2   1      434.82      433.86     27.53 o 
 -11   2   1     1198.22     1125.22     45.05 o 
 -10   2   1        0.43        2.72     11.06 o 
  -9   2   1     1390.19     1253.91     50.20 o 
  -8   2   1      524.23      477.70     26.30 o 
  -7   2   1    25175.35    24453.28    704.82 o 
  -6   2   1       52.18       56.64     28.47 o 
  -5   2   1     7945.85     6835.96    219.42 o 
  -4   2   1     2865.12     2491.75     85.93 o 
  -3   2   1     2611.56     2285.53     98.23 o 
  -2   2   1      319.92      399.23     28.22 o 
  -1   2   1   169864.19   171846.72   4871.09 o 
   0   2   1      197.30      231.82     15.35 o 
   1   2   1     6370.72     6999.49    205.50 o 
   2   2   1      829.54      912.83     37.81 o 
   3   2   1     5747.42     6501.21    207.48 o 
   4   2   1      216.81      205.00     14.84 o 
   5   2   1     6588.85     7018.46    230.29 o 
   6   2   1      131.57      123.12     19.71 o 
   7   2   1     1160.71     1193.47     43.17 o 
   8   2   1       70.54       59.26     12.48 o 
   9   2   1     3441.97     3061.26     97.92 o 
  10   2   1       13.41       -3.13     12.13 o 
  11   2   1       30.20       44.30     14.59 o 
  12   2   1       67.24       94.47     18.04 o 
  13   2   1      546.27      499.17     33.13 o 
  14   2   1       79.14       41.11     18.18 o 
  15   2   1      690.01      588.73     36.27 o 
  16   2   1      336.39      334.02     29.62 o 
  18   2   1     1021.25     1094.01     64.68 o 
  19   2   1      143.52       73.84     48.00 o 
  20   2   1       48.28       66.19     32.26 o 
  21   2   1      892.93      948.17     67.82 o 
  22   2   1        6.31       27.73     33.69 o 
  23   2   1        9.22       80.20     35.92 o 
  24   2   1      274.91      316.57     54.94 o 
  25   2   1       80.74       74.96     43.40 o 
  26   2   1       29.21      181.52     75.70 o 
  27   2   1      132.63      125.67     72.41 o 
  28   2   1        8.96      190.83     82.28 o 
  29   2   1       17.80      123.34     78.99 o 
 -29   3   1        4.22      -46.77     68.88 o 
 -28   3   1       13.85       64.76     75.48 o 
 -27   3   1       73.20      107.05     73.56 o 
 -26   3   1       28.20       76.24     45.59 o 
 -25   3   1       97.38      149.33     42.39 o 
 -24   3   1        4.98       27.25     35.47 o 
 -23   3   1      102.34      124.32     37.90 o 
 -22   3   1      100.87      177.87     37.24 o 
 -21   3   1      499.40      526.00     49.91 o 
 -20   3   1      320.26      379.19     43.53 o 
 -19   3   1     1345.92     1335.36     70.96 o 
 -18   3   1       90.32      110.12     31.49 o 
 -17   3   1       18.34       72.17     25.10 o 
 -16   3   1        1.77      -12.47     26.68 o 
 -15   3   1      553.11      662.49     43.92 o 
 -14   3   1      737.17      667.36     42.94 o 
 -13   3   1     3539.84     3154.27    105.19 o 
 -12   3   1       30.79       48.07     16.63 o 
 -11   3   1     2939.31     2901.20     96.28 o 
 -10   3   1      935.83      931.85     43.82 o 
  -9   3   1     1547.79     1622.93     63.09 o 
  -8   3   1      318.38      307.46     21.35 o 
  -7   3   1     3224.17     2882.26     93.11 o 
  -6   3   1     2727.86     2906.65     93.44 o 
  -5   3   1     2105.48     1950.20     65.88 o 
  -4   3   1      815.04      726.47     32.17 o 
  -3   3   1    11698.76    12147.08    354.45 o 
  -2   3   1      360.26      346.50     32.79 o 
  -1   3   1        9.42       14.41     11.49 o 
   0   3   1      145.44      205.82     17.36 o 
   1   3   1       25.61       14.96     11.49 o 
   2   3   1       36.85       32.27     12.04 o 
   3   3   1    18788.87    20736.92    599.46 o 
   5   3   1    21692.40    19341.92    608.01 o 
   6   3   1        0.72       22.32     14.52 o 
   7   3   1     1032.24     1215.66     45.82 o 
   8   3   1     1067.33     1096.05     43.12 o 
   9   3   1        2.40       37.42     14.83 o 
  10   3   1       34.72       24.87     14.42 o 
  11   3   1        2.29        1.56     14.21 o 
  12   3   1     1258.37     1156.80     52.41 o 
  13   3   1       54.60      121.14     20.62 o 
  14   3   1       22.11       -1.32     17.74 o 
  15   3   1      789.99      780.73     42.60 o 
  16   3   1      115.41       95.19     26.89 o 
  17   3   1      933.74      861.61     53.67 o 
  18   3   1      194.39      311.26     37.77 o 
  19   3   1      552.20      849.20     57.28 o 
  20   3   1      208.85      286.70     41.63 o 
  21   3   1      463.14      563.78     51.23 o 
  22   3   1       60.20       99.44     36.93 o 
  23   3   1       18.40       28.38     40.64 o 
  24   3   1      174.78      161.72     55.92 o 
  25   3   1        5.89       22.35     50.49 o 
  26   3   1        0.04       67.26     55.92 o 
  27   3   1        0.24       84.97     70.70 o 
  28   3   1       80.91       62.84     75.70 o 
  29   3   1       12.32      162.91     85.57 o 
 -28   4   1        7.18       30.20     74.00 o 
 -27   4   1       11.63       49.19     57.29 o 
 -26   4   1        9.27      -21.17     51.28 o 
 -25   4   1       93.17      185.53     61.34 o 
 -24   4   1        0.38       31.62     49.98 o 
 -23   4   1       70.94       25.69     39.53 o 
 -22   4   1        0.01       10.95     34.64 o 
 -21   4   1        2.18       73.17     35.24 o 
 -20   4   1      209.66      276.00     42.38 o 
 -19   4   1      169.60      201.38     37.53 o 
 -18   4   1       12.79       80.33     31.26 o 
 -17   4   1      684.38      653.00     48.37 o 
 -16   4   1       89.51       97.56     28.09 o 
 -15   4   1      522.09      481.53     40.50 o 
 -14   4   1        0.09      -17.41     21.05 o 
 -13   4   1       17.10       -3.23     20.64 o 
 -12   4   1      156.48      134.35     26.12 o 
 -11   4   1      300.27      349.48     29.12 o 
 -10   4   1     1680.49     1488.54     62.33 o 
  -9   4   1     1924.43     1827.23     67.08 o 
  -8   4   1       24.35       10.50     15.90 o 
  -7   4   1      612.62      679.94     63.83 o 
  -6   4   1       12.67       65.01     15.15 o 
  -5   4   1     1919.34     1951.45     68.72 o 
  -4   4   1       16.28        0.36     14.63 o 
  -3   4   1       32.95       43.62     28.39 o 
  -2   4   1        5.41       31.55     31.22 o 
  -1   4   1     6131.02     7014.99    211.56 o 
   0   4   1       11.25        1.44     13.20 o 
   1   4   1     5651.40     5791.22    177.01 o 
   3   4   1     2408.92     2426.77     90.86 o 
   4   4   1       20.68       58.33     18.78 o 
   5   4   1     1447.06     1755.92     71.47 o 
   6   4   1      901.91      919.07     43.79 o 
   7   4   1    13132.43    13636.92    434.63 o 
   8   4   1       21.44       76.52     19.12 o 
   9   4   1     6706.59     6437.03    197.15 o 
  10   4   1       30.35        3.07     15.94 o 
  11   4   1     2850.74     2746.55     94.49 o 
  12   4   1      525.37      625.41     42.42 o 
  13   4   1     1158.53     1140.52     51.60 o 
  14   4   1       91.11       95.51     24.61 o 
  15   4   1      521.59      469.97     47.43 o 
  16   4   1        9.88       28.15     25.81 o 
  17   4   1      910.01     1044.36     87.68 o 
  18   4   1      382.85      474.29     46.04 o 
  19   4   1     1188.53     1393.53     77.45 o 
  20   4   1       60.89       81.73     38.95 o 
  21   4   1       90.75       -3.80     45.86 o 
  22   4   1       59.47       99.86     51.31 o 
  23   4   1       37.93      -10.33     49.81 o 
  24   4   1      228.65      184.23     80.72 o 
  25   4   1        0.05      -46.09     65.72 o 
  26   4   1       17.62       52.38     58.07 o 
  27   4   1        0.02       92.97     61.05 o 
  28   4   1       40.01       32.03     62.54 o 
 -28   5   1        0.24      114.41     65.35 o 
 -27   5   1       30.70       85.31     63.56 o 
 -26   5   1       10.87       78.08     60.75 o 
 -25   5   1      215.17      267.72     70.62 o 
 -24   5   1       24.49        7.02     53.22 o 
 -23   5   1       36.69      -37.14     47.89 o 
 -22   5   1       38.57       80.06     54.00 o 
 -21   5   1      249.45      189.70     58.63 o 
 -20   5   1      212.82      323.53     74.57 o 
 -19   5   1      729.99      643.78     69.50 o 
 -18   5   1       50.30       72.87     32.61 o 
 -17   5   1     2389.76     2126.88     95.59 o 
 -16   5   1       29.54       -5.32     30.19 o 
 -15   5   1        0.60      -23.79     24.34 o 
 -14   5   1       78.96       74.88     41.00 o 
 -13   5   1        1.82      -23.28     21.77 o 
 -12   5   1       39.11       46.66     25.18 o 
 -11   5   1     1728.33     1488.66     82.63 o 
 -10   5   1       58.50      120.67     26.20 o 
  -9   5   1     8555.15     8533.58    259.05 o 
  -8   5   1      554.20      670.82     38.42 o 
  -7   5   1     1442.50     1588.99     67.65 o 
  -6   5   1       64.92       98.58     19.97 o 
  -5   5   1     5788.29     5718.89    177.51 o 
  -4   5   1      147.92      117.26     20.68 o 
  -3   5   1     1278.82     1253.39     67.16 o 
  -2   5   1      533.18      529.62     33.10 o 
  -1   5   1        4.52      -23.94     15.96 o 
   0   5   1      113.28      130.23     20.81 o 
   1   5   1       20.89       29.87     16.63 o 
   2   5   1       83.96      115.77     19.70 o 
   3   5   1        1.73        8.50     22.46 o 
   6   5   1      344.95      468.49     34.45 o 
   7   5   1     2849.69     2795.52    103.67 o 
   8   5   1     1143.09     1325.70     77.35 o 
   9   5   1     5842.44     5960.27    185.72 o 
  10   5   1      248.76      307.43     29.14 o 
  11   5   1      572.83      692.78     39.38 o 
  12   5   1      873.02      821.06     60.32 o 
  13   5   1       15.08       -8.89     21.74 o 
  14   5   1      119.70      113.29     34.28 o 
  15   5   1      352.68      384.69     65.33 o 
  16   5   1      276.39      247.78     47.03 o 
  17   5   1     1613.97     1446.55     86.45 o 
  18   5   1       74.48      163.74     83.57 o 
  19   5   1      391.88      467.13     71.81 o 
  20   5   1       18.51       97.86     52.88 o 
  21   5   1       23.81       41.72     48.22 o 
  22   5   1       32.24       42.83     50.49 o 
  23   5   1      458.49      524.25     78.70 o 
  24   5   1       17.21       36.49     65.65 o 
  25   5   1      687.54      411.44     79.60 o 
  26   5   1       73.46      249.59     71.42 o 
  27   5   1      452.34      469.01     86.77 o 
 -26   6   1        1.60        2.12     59.84 o 
 -25   6   1       26.28       85.15     60.63 o 
 -24   6   1       33.16       69.49     56.08 o 
 -23   6   1        0.32       56.97     53.21 o 
 -22   6   1       29.56       97.39     57.41 o 
 -21   6   1      181.30      167.39     62.18 o 
 -20   6   1      109.81      176.08     56.55 o 
 -19   6   1      740.68      702.19     83.77 o 
 -18   6   1       36.97       45.21     40.73 o 
 -17   6   1      389.69      380.73     51.72 o 
 -16   6   1      176.63      175.56     54.42 o 
 -15   6   1       22.29      -22.05     48.53 o 
 -14   6   1       16.49      -36.93     24.62 o 
 -13   6   1       87.94       97.90     38.29 o 
 -12   6   1      170.44      143.56     32.08 o 
 -11   6   1        0.70      -25.43     23.73 o 
 -10   6   1     1475.55     1414.58     69.10 o 
  -9   6   1       46.13       19.63     28.96 o 
  -8   6   1      481.42      483.35     35.37 o 
  -7   6   1      310.78      275.33     28.81 o 
  -6   6   1       56.54       30.07     21.41 o 
  -5   6   1      804.36      778.16     43.82 o 
  -4   6   1        8.52       91.43     21.25 o 
  -3   6   1       10.28      -26.86     22.22 o 
  -2   6   1      174.28      179.92     25.60 o 
  -1   6   1      846.38      864.82     45.53 o 
   0   6   1        2.47      -25.78     17.18 o 
   1   6   1     1651.68     1647.89     66.32 o 
   2   6   1      445.57      433.01     33.94 o 
   3   6   1      128.96      196.95     34.01 o 
   4   6   1       79.85      146.94     23.82 o 
   5   6   1       29.59        2.53     19.15 o 
   6   6   1      565.87      633.42     41.98 o 
   7   6   1      274.22      190.58     26.72 o 
   8   6   1      461.81      537.05     39.85 o 
   9   6   1      277.01      225.10     27.78 o 
  10   6   1        0.33       -6.74     22.27 o 
  11   6   1        3.09      -30.68     20.46 o 
  12   6   1      281.73      289.50     40.31 o 
  13   6   1       73.29       12.87     33.23 o 
  14   6   1      118.75      124.86     50.39 o 
  15   6   1      430.53      503.03     87.85 o 
  16   6   1        7.95       35.35     45.12 o 
  17   6   1      545.62      565.04     82.72 o 
  18   6   1       23.28       61.20     50.60 o 
  19   6   1       48.65       38.92     48.59 o 
  20   6   1        9.13       46.72     50.66 o 
  21   6   1       92.41       83.91     77.92 o 
  22   6   1       25.37       52.34     52.68 o 
  23   6   1      162.09      259.25     67.55 o 
  24   6   1       11.17       35.57     56.75 o 
  25   6   1      434.57      460.22     85.91 o 
  26   6   1        5.40       40.84     61.69 o 
 -25   7   1        2.45      119.88     64.71 o 
 -24   7   1       14.70       -4.80     55.37 o 
 -23   7   1       30.30       47.74     57.93 o 
 -22   7   1        0.42       14.08     55.92 o 
 -21   7   1        6.20      -59.43     48.49 o 
 -20   7   1       44.79      164.62     91.46 o 
 -19   7   1        0.01      -35.64     44.01 o 
 -18   7   1       98.13       64.95     54.05 o 
 -17   7   1       15.99       85.38     53.61 o 
 -16   7   1       11.83        7.60     47.42 o 
 -15   7   1      464.83      380.77     54.27 o 
 -14   7   1      106.08        3.54     46.00 o 
 -13   7   1       42.21       -0.22     49.42 o 
 -12   7   1      230.17      193.83     53.07 o 
 -11   7   1       73.09       48.66     29.17 o 
 -10   7   1      195.10      240.36     35.72 o 
  -9   7   1      150.54      139.40     48.80 o 
  -8   7   1        4.97      -13.56     23.90 o 
  -7   7   1       36.35       85.44     33.21 o 
  -6   7   1      477.92      472.32     37.48 o 
  -5   7   1      102.50      129.85     26.90 o 
  -4   7   1       58.51      117.05     25.79 o 
  -3   7   1     1922.56     1925.71     98.11 o 
  -2   7   1      562.99      822.08     48.84 o 
  -1   7   1       53.65       43.20     23.94 o 
   0   7   1      402.23      396.53     36.23 o 
   1   7   1       74.66      107.28     26.42 o 
   2   7   1      120.41      164.40     28.71 o 
   3   7   1      135.64      163.56     37.02 o 
   4   7   1      284.90      428.30     41.64 o 
   5   7   1      564.12      591.03     51.36 o 
   6   7   1        1.30       55.49     23.99 o 
   7   7   1      690.61      640.13     44.58 o 
   8   7   1       17.70      -14.73     23.10 o 
   9   7   1       10.83        5.05     30.21 o 
  10   7   1       80.96       36.15     55.40 o 
  11   7   1      128.27       50.16     35.91 o 
  12   7   1       31.87      103.05     51.83 o 
  13   7   1       43.03      -23.04     76.74 o 
  14   7   1       19.14       -3.37     52.36 o 
  15   7   1       89.87      155.89     69.67 o 
  16   7   1       30.99       80.38     52.49 o 
  17   7   1       25.11       87.32     53.01 o 
  18   7   1       99.67      144.78     57.66 o 
  19   7   1       19.03       48.12     76.07 o 
  20   7   1       62.62       43.41     52.72 o 
  21   7   1       23.94       55.40     58.20 o 
  22   7   1        0.12       81.92     57.29 o 
  23   7   1       37.82       89.24     70.02 o 
  24   7   1       30.22       96.81     64.18 o 
  25   7   1       30.73      151.13     66.75 o 
 -23   8   1       20.12        7.75     59.47 o 
 -22   8   1      142.88      104.30     65.08 o 
 -21   8   1        0.76      -47.62     70.47 o 
 -20   8   1       13.00       -8.58     53.93 o 
 -19   8   1       69.21       66.81     57.44 o 
 -18   8   1       66.75        8.80     55.28 o 
 -17   8   1       94.33       96.13     58.57 o 
 -16   8   1      650.52      468.24     94.79 o 
 -15   8   1       29.66       35.63     52.05 o 
 -14   8   1        9.03        6.95     46.86 o 
 -13   8   1      118.35       86.17     60.29 o 
 -12   8   1      283.76      335.30     56.46 o 
 -11   8   1      232.43      244.52     49.78 o 
 -10   8   1        7.76       22.43     33.76 o 
  -9   8   1     1835.98     1717.97     84.10 o 
  -8   8   1      235.61      169.39     43.94 o 
  -7   8   1     1246.36     1173.07     69.33 o 
  -6   8   1      543.24      692.82     53.29 o 
  -5   8   1      555.55      715.07     49.18 o 
  -4   8   1     5636.28     5272.94    175.53 o 
  -3   8   1       41.03      152.17     53.07 o 
  -2   8   1      244.13      340.31     43.37 o 
  -1   8   1       68.78       57.77     30.24 o 
   0   8   1      208.33      297.39     42.75 o 
   1   8   1     1905.96     1925.12     88.12 o 
   2   8   1     6614.56     6196.51    222.35 o 
   3   8   1     3005.34     3051.43    142.97 o 
   4   8   1      216.61      298.25     50.01 o 
   5   8   1      371.40      317.22     35.94 o 
   6   8   1       11.70       32.31     41.06 o 
   7   8   1        0.52        6.95     34.10 o 
   8   8   1        2.90        9.52     35.38 o 
   9   8   1      931.26      923.08    105.16 o 
  10   8   1        0.39      -29.48     91.42 o 
  11   8   1      914.07      782.45    135.06 o 
  12   8   1        5.01      -17.27     46.47 o 
  13   8   1     1583.58     1379.96    112.67 o 
  14   8   1      278.10      408.79     73.32 o 
  15   8   1      428.33      615.54    188.42 o 
  16   8   1        1.05       36.80     51.83 o 
  17   8   1       14.98      -21.02     53.23 o 
  18   8   1        0.05      -69.68     49.68 o 
  19   8   1       18.29      107.86     62.31 o 
  20   8   1       34.19       25.23     56.16 o 
  21   8   1       66.38      181.47     70.73 o 
  22   8   1        1.54       17.78     59.40 o 
  23   8   1       80.15      128.17     67.18 o 
 -21   9   1       12.68       16.39     65.24 o 
 -20   9   1       78.18      119.41     68.74 o 
 -19   9   1       36.56       46.17     61.69 o 
 -18   9   1        3.09      -38.96     57.74 o 
 -17   9   1        6.69       22.22     55.37 o 
 -16   9   1       39.07       22.52     57.13 o 
 -15   9   1       49.29       86.56     57.39 o 
 -14   9   1      234.92      251.93     97.78 o 
 -13   9   1        0.07        4.55     50.44 o 
 -12   9   1      498.44      525.30    139.63 o 
 -11   9   1        0.00       28.06     56.96 o 
 -10   9   1      219.60      306.99     76.87 o 
  -9   9   1       20.01       34.81     39.50 o 
  -8   9   1        0.12       -9.52     35.75 o 
  -7   9   1       53.22       18.04     54.42 o 
  -6   9   1       76.74       67.04     39.97 o 
  -5   9   1     1095.24     1410.09     98.70 o 
  -4   9   1      155.20      212.74     39.98 o 
  -3   9   1     1095.16     1156.49     72.96 o 
  -2   9   1     7186.72     6424.39    264.27 o 
  -1   9   1        7.18       74.34     35.41 o 
   0   9   1     2366.82     2226.86     96.06 o 
   1   9   1       15.62      -22.22     31.78 o 
   2   9   1      321.79      368.06     71.21 o 
   3   9   1     1083.88     1134.11     72.93 o 
   4   9   1     1767.93     1727.96    158.37 o 
   5   9   1      934.23      972.32     84.62 o 
   6   9   1        0.56      -27.93     49.04 o 
   7   9   1       17.29        3.90     49.05 o 
   8   9   1       11.00       88.30     57.53 o 
   9   9   1        0.01       41.77     47.77 o 
  10   9   1       54.21        9.70     47.08 o 
  11   9   1      105.57      170.04     57.04 o 
  12   9   1      106.04      134.57     57.93 o 
  13   9   1      143.28      151.78     64.30 o 
  14   9   1       32.54       25.11     51.05 o 
  15   9   1      100.37       39.76     57.04 o 
  16   9   1       49.21       75.16     59.74 o 
  17   9   1      192.90      154.94     66.38 o 
  18   9   1       22.55       13.91     58.14 o 
  19   9   1        0.89       85.78     84.00 o 
  20   9   1       42.61       27.22     66.84 o 
  21   9   1       38.83       29.14     65.75 o 
 -19  10   1       38.67      129.80    143.84 o 
 -18  10   1        9.89       19.35     64.05 o 
 -17  10   1      224.78      237.88     72.26 o 
 -16  10   1       13.72      -49.75     52.02 o 
 -15  10   1       34.19       69.48     69.04 o 
 -14  10   1      131.99       57.77     57.93 o 
 -13  10   1        5.28      -58.96     45.68 o 
 -12  10   1        3.63        2.72     52.29 o 
 -11  10   1      194.01      221.09     93.09 o 
 -10  10   1        7.30       59.79     64.12 o 
  -9  10   1      477.13      556.30     97.05 o 
  -8  10   1        0.20       34.13     58.97 o 
  -7  10   1      344.31      297.19     67.55 o 
  -6  10   1       75.43      109.52     46.30 o 
  -5  10   1     1116.44     1069.84     84.14 o 
  -4  10   1      111.49      256.57     50.88 o 
  -3  10   1        1.56       79.06     42.52 o 
  -2  10   1      163.24      296.87    123.11 o 
  -1  10   1      295.79      351.63     66.88 o 
   0  10   1      311.59      426.67     66.40 o 
   1  10   1      368.05      420.04     62.09 o 
   2  10   1      847.25      957.54     87.64 o 
   3  10   1     2942.50     2869.52    202.39 o 
   4  10   1        2.68      130.33     65.82 o 
   5  10   1      916.45      813.37    151.27 o 
   6  10   1       36.63      121.60     65.58 o 
   7  10   1        7.55       35.52     62.27 o 
   8  10   1        8.82      105.28     54.34 o 
   9  10   1      237.19       54.91     83.16 o 
  10  10   1       39.30       23.43     51.91 o 
  11  10   1      665.52      518.43     87.09 o 
  12  10   1        2.13       34.93     55.40 o 
  13  10   1       75.86      111.33     59.40 o 
  14  10   1       75.70       71.11     57.51 o 
  15  10   1        0.01      -26.60     56.30 o 
  16  10   1        8.94      121.86     67.62 o 
  17  10   1        4.61       73.45     64.88 o 
  18  10   1       17.62      119.36     64.89 o 
 -15  11   1       16.19       11.08     61.52 o 
 -14  11   1        2.51       -1.09     55.80 o 
 -13  11   1      148.77      195.62     69.45 o 
 -12  11   1        3.36      -27.82     55.22 o 
 -11  11   1       13.42      101.82     60.23 o 
 -10  11   1        0.22       44.39     93.09 o 
  -9  11   1       76.92       86.88     97.74 o 
  -8  11   1       16.76       74.59     67.41 o 
  -7  11   1      180.70      121.71     77.29 o 
  -6  11   1       20.05       83.25     59.00 o 
  -5  11   1      129.95      147.56     76.04 o 
  -4  11   1       72.10       40.03     64.84 o 
  -3  11   1        0.44       60.29     68.88 o 
  -2  11   1        5.27       -9.21     46.58 o 
  -1  11   1        2.30      -39.44     62.27 o 
   0  11   1       43.81      -32.58     93.09 o 
   1  11   1       32.51      -41.89     83.78 o 
   2  11   1        9.97      -84.16     90.76 o 
   3  11   1       30.06       28.95     67.41 o 
   4  11   1      125.07      100.85     97.74 o 
   5  11   1      225.84      132.91     74.00 o 
   6  11   1        1.55       57.52     64.12 o 
   7  11   1       18.57       -5.06     52.80 o 
   8  11   1        7.57        1.81     55.22 o 
   9  11   1       46.27       28.14     54.34 o 
  10  11   1       37.82       69.28     60.21 o 
  11  11   1       17.10       68.52     60.93 o 
  12  11   1        5.00       68.81     57.29 o 
  13  11   1       88.38       30.89     67.32 o 
  14  11   1       46.09       28.77     61.44 o 
  15  11   1      100.50      162.94     72.26 o 
 -10  12   1      114.43       88.23     64.05 o 
  -9  12   1       39.23      148.94    111.71 o 
  -8  12   1        6.65        4.65     88.43 o 
  -7  12   1        3.51       13.96     97.74 o 
  -6  12   1       84.41      223.41    125.67 o 
  -5  12   1        0.04      232.72    116.36 o 
  -3  12   1      147.52       69.82    121.02 o 
   2  12   1        0.13       23.27    102.40 o 
   3  12   1        7.49      121.02    107.05 o 
   4  12   1        0.17        0.00    111.71 o 
   5  12   1       31.25       91.74     74.00 o 
   6  12   1        3.67       30.35     55.61 o 
   7  12   1      301.92      145.85     73.13 o 
   8  12   1       49.71       58.25     59.98 o 
   9  12   1       25.45       42.56     79.15 o 
  10  12   1        3.82       66.78     62.59 o 
 -30   0   2       81.51      155.92     75.70 o 
 -29   0   2       11.08       84.00    121.02 o 
 -28   0   2      391.25      404.94     85.38 o 
 -27   0   2       48.60      139.05     65.58 o 
 -26   0   2      373.77      391.78     82.28 o 
 -25   0   2        3.86       62.97     55.66 o 
 -24   0   2      145.69      178.78     64.12 o 
 -23   0   2      344.57      513.56     77.29 o 
 -22   0   2       41.89       16.76     49.04 o 
 -21   0   2      223.83      357.46    134.98 o 
 -20   0   2      581.26      520.44     59.44 o 
 -19   0   2       27.42       95.48     33.97 o 
 -18   0   2     2839.38     2547.05    138.48 o 
 -17   0   2      422.63      364.30     41.88 o 
 -16   0   2      242.02      250.89     36.24 o 
 -15   0   2       50.81      111.71     51.20 o 
 -14   0   2    15137.35    14329.42    592.37 o 
 -13   0   2     1471.22     1539.66     79.86 o 
 -12   0   2     2235.64     2022.87     97.61 o 
 -11   0   2        8.36       15.51     16.12 o 
 -10   0   2     5586.20     5265.26    223.77 o 
  -9   0   2       34.53       32.04     26.20 o 
  -8   0   2     5671.97     4791.73    202.25 o 
  -7   0   2      420.31      343.17     37.00 o 
  -6   0   2     1403.46     1358.50     77.29 o 
  -5   0   2      403.11      311.85     26.33 o 
  -4   0   2     8327.96     8270.99    572.50 o 
  -3   0   2      466.17      616.65     37.24 o 
   1   0   2      278.07      223.41     23.27 o 
   2   0   2    11576.64    10714.59    791.26 o 
   3   0   2        4.50      112.16     74.47 o 
   4   0   2     8116.25     8353.01    341.68 o 
   5   0   2        6.64        6.52      9.58 o 
   6   0   2       15.66       65.75     12.90 o 
   7   0   2       93.44      110.55     16.89 o 
   8   0   2       22.63        6.30     14.18 o 
   9   0   2      212.36      235.38     25.88 o 
  10   0   2     9806.00    10045.74    417.81 o 
  11   0   2      146.46      249.85     39.49 o 
  12   0   2     7629.95     7914.64    335.65 o 
  13   0   2      249.08      234.51     33.07 o 
  14   0   2     1103.57     1066.50     67.93 o 
  15   0   2      361.84      307.29     40.13 o 
  16   0   2     2383.63     2443.30    122.80 o 
  17   0   2       66.53      158.76     33.97 o 
  18   0   2      943.72     1096.70     76.91 o 
  19   0   2      112.27       81.09     35.54 o 
  20   0   2       16.64      -32.25     45.06 o 
  21   0   2       78.87       34.55     41.23 o 
  22   0   2      531.44      706.38     86.41 o 
  23   0   2       33.58       55.85     55.95 o 
  24   0   2      981.56      725.53     98.57 o 
  25   0   2       17.56        6.43     54.80 o 
  26   0   2      783.32      583.30     93.76 o 
  27   0   2        0.14       -5.47     65.58 o 
  28   0   2        3.64      218.76     78.99 o 
  29   0   2       64.19      111.71    107.05 o 
 -30   1   2       14.08       68.10     48.79 o 
 -29   1   2        1.03       44.50     53.07 o 
 -28   1   2        0.00       41.72     42.82 o 
 -27   1   2       15.06       86.63     45.29 o 
 -26   1   2      224.41      308.62     54.68 o 
 -25   1   2       86.76      107.43     42.44 o 
 -24   1   2      283.66      296.98     57.78 o 
 -23   1   2       27.93       29.60     36.27 o 
 -22   1   2      885.42     1009.75     62.86 o 
 -21   1   2        9.95       64.40     28.49 o 
 -20   1   2      117.16      186.92     34.52 o 
 -19   1   2       28.85       60.95     25.75 o 
 -18   1   2     1073.22     1000.10     73.01 o 
 -17   1   2        1.58        8.75     18.00 o 
 -16   1   2      198.44      111.43     21.62 o 
 -15   1   2       19.67       44.19     17.70 o 
 -14   1   2     5275.42     4478.76    140.24 o 
 -13   1   2       36.56       45.95     15.98 o 
 -12   1   2       17.79      -17.91     11.94 o 
 -11   1   2      165.65      174.23     18.04 o 
 -10   1   2      607.08      513.15     26.31 o 
  -9   1   2        0.35      -23.81     16.81 o 
  -8   1   2      544.05      421.88     21.82 o 
  -7   1   2      552.89      357.03     29.65 o 
  -6   1   2     7978.27     7858.45    250.26 o 
  -5   1   2      184.14      242.97     16.66 o 
  -4   1   2    10908.84    11057.80    345.52 o 
  -3   1   2      198.78      284.05     34.92 o 
  -2   1   2       92.65      102.10      8.64 o 
  -1   1   2     1632.64     1382.38    102.40 o 
   0   1   2    31629.90    29466.43   1192.16 o 
   1   1   2       44.16       35.26     10.75 o 
   2   1   2        8.75       11.79      7.40 o 
   3   1   2       39.57       34.91     10.75 o 
   4   1   2      288.96      342.98     15.70 o 
   5   1   2      450.64      604.28     23.86 o 
   6   1   2     6578.73     6255.86    184.67 o 
   7   1   2       37.94       43.25     10.65 o 
   8   1   2      183.76      145.29     17.35 o 
   9   1   2      310.88      361.31     33.05 o 
  10   1   2      656.35      831.10     48.92 o 
  11   1   2        1.22       10.86     13.60 o 
  12   1   2     1829.15     2310.45     79.11 o 
  13   1   2       23.24        2.77     15.41 o 
  15   1   2      173.32      149.69     22.78 o 
  16   1   2      830.43      874.96     45.39 o 
  17   1   2      300.90      360.76     32.95 o 
  18   1   2        2.78       12.74     21.94 o 
  19   1   2      381.53      438.86     37.32 o 
  20   1   2      505.93      573.27     61.98 o 
  21   1   2        1.49      -40.40     26.94 o 
  22   1   2      106.58      155.23     35.62 o 
  23   1   2        9.27      101.41     36.75 o 
  24   1   2       66.75       73.65     41.06 o 
  25   1   2        0.15       76.20     43.96 o 
  26   1   2       81.35      136.83     48.18 o 
  27   1   2        5.63       -9.81     60.82 o 
  28   1   2        6.10       84.71     73.56 o 
  29   1   2       18.00       66.40     74.00 o 
 -30   2   2       72.10      123.68     82.91 o 
 -29   2   2       10.72       39.42     45.98 o 
 -28   2   2       16.51       14.29     44.51 o 
 -27   2   2        3.73       39.19     43.90 o 
 -26   2   2      266.74      239.50     53.01 o 
 -25   2   2        0.03      -36.09     35.36 o 
 -24   2   2        1.80       53.61     38.04 o 
 -23   2   2        3.07      -11.70     30.34 o 
 -22   2   2       51.12       91.15     34.29 o 
 -21   2   2      117.44      170.94     45.74 o 
 -20   2   2       53.61       31.21     32.25 o 
 -19   2   2       54.31       38.87     26.30 o 
 -18   2   2     1154.40     1025.57     73.70 o 
 -17   2   2      241.54      212.64     30.09 o 
 -16   2   2        4.44       10.33     20.92 o 
 -15   2   2       30.96       13.94     17.07 o 
 -14   2   2     1050.85     1104.82     47.99 o 
 -13   2   2      669.83      628.02     33.29 o 
 -12   2   2       77.28       91.40     16.89 o 
 -11   2   2       18.73        2.78     15.55 o 
 -10   2   2     4781.07     4081.73    138.18 o 
  -9   2   2      150.36      118.00     16.65 o 
  -8   2   2     7001.34     6804.12    221.93 o 
  -7   2   2      971.95      846.35     39.50 o 
  -6   2   2    72010.82    69366.88   2150.61 o 
  -5   2   2     1466.90     1311.54     51.28 o 
  -4   2   2     2785.91     3180.63    107.12 o 
  -3   2   2      172.20      185.21     16.02 o 
  -2   2   2    83775.51    85365.17   2663.16 o 
  -1   2   2      707.60      754.17     46.59 o 
   0   2   2    34583.99    37856.86   1173.87 o 
   1   2   2     1711.49     1473.28     53.58 o 
   2   2   2     3063.61     3054.55    103.01 o 
   4   2   2     3083.01     2613.79     81.37 o 
   5   2   2      273.48      252.66     15.62 o 
   6   2   2       91.24       67.23     10.77 o 
   7   2   2      398.02      393.79     21.17 o 
   8   2   2        1.21       -7.13     10.08 o 
   9   2   2      330.49      343.68     22.33 o 
  10   2   2       21.87      -13.21     11.40 o 
  11   2   2        5.94      -11.09     12.38 o 
  12   2   2     1066.02      857.72     39.82 o 
  13   2   2       88.77      116.69     19.44 o 
  14   2   2      375.55      375.09     27.79 o 
  15   2   2       27.59       28.38     17.58 o 
  16   2   2       48.56       58.49     22.90 o 
  17   2   2      509.44      655.68     41.75 o 
  18   2   2       50.36       84.99     28.69 o 
  19   2   2      238.48      229.33     36.56 o 
  20   2   2        8.96       46.32     30.42 o 
  21   2   2       45.25       28.64     30.83 o 
  22   2   2      240.48      270.41     43.04 o 
  23   2   2       98.01      108.89     38.13 o 
  24   2   2        4.96       47.51     40.91 o 
  25   2   2       76.40       20.16     48.59 o 
  26   2   2       11.38      -10.69     79.13 o 
  27   2   2       54.64      140.31     78.78 o 
  28   2   2        4.74      -78.64     62.27 o 
  29   2   2       78.31      169.66     83.88 o 
 -29   3   2       52.39       55.54     74.47 o 
 -28   3   2       69.81       91.85     88.43 o 
 -27   3   2       31.28       96.49     54.34 o 
 -26   3   2       86.00      202.70     50.00 o 
 -25   3   2       74.58       56.48     37.26 o 
 -24   3   2      315.79      254.19     49.16 o 
 -23   3   2       65.09      101.64     37.04 o 
 -22   3   2      105.14      201.68     40.12 o 
 -21   3   2      367.64      414.94     45.60 o 
 -20   3   2      652.88      702.19     53.02 o 
 -19   3   2       47.71       36.96     29.15 o 
 -18   3   2     1344.01     1297.29     68.02 o 
 -17   3   2      520.69      560.72     52.84 o 
 -16   3   2      726.63      778.10     48.72 o 
 -15   3   2      912.20      979.86     53.40 o 
 -14   3   2       81.38       86.04     22.32 o 
 -13   3   2        6.33        0.08     19.08 o 
 -12   3   2     3872.05     3626.47    126.01 o 
 -11   3   2      481.93      533.48     32.17 o 
 -10   3   2     4983.95     4993.46    154.44 o 
  -9   3   2     1251.42     1077.98     44.06 o 
  -8   3   2     4677.59     4350.72    135.52 o 
  -7   3   2      337.82      389.46     28.45 o 
  -6   3   2      691.48      653.02     37.12 o 
  -5   3   2     2890.76     2761.52     88.78 o 
  -4   3   2     2840.62     2794.63     90.03 o 
  -3   3   2      861.78      748.11     39.55 o 
  -2   3   2        8.83       -1.22     12.44 o 
  -1   3   2       32.10       60.26     13.20 o 
   0   3   2     1099.12     1035.67     42.32 o 
   1   3   2       13.59        3.63     14.57 o 
   2   3   2        2.58        3.84     20.65 o 
   3   3   2     6112.05     5590.03    182.05 o 
   4   3   2     6465.20     7003.91    207.68 o 
   5   3   2     3762.24     3579.39    112.43 o 
   6   3   2     3110.76     2851.25     91.45 o 
   7   3   2     1002.58     1128.32     43.71 o 
   8   3   2       18.83      112.52     15.40 o 
   9   3   2     8633.31     8500.14    253.18 o 
  10   3   2     3456.67     3497.28    112.68 o 
  11   3   2       16.27       15.57     15.15 o 
  12   3   2      498.18      531.80     35.90 o 
  13   3   2      489.19      514.28     32.25 o 
  14   3   2       51.51       46.20     22.55 o 
  15   3   2        9.06       76.24     21.23 o 
  16   3   2       16.47       73.79     26.30 o 
  17   3   2      113.32      191.88     31.49 o 
  18   3   2      671.10      622.31     79.45 o 
  19   3   2     1325.70     1435.61     74.97 o 
  20   3   2      270.30      468.90     47.43 o 
  21   3   2      533.89      714.39    120.25 o 
  22   3   2      364.39      239.12     60.23 o 
  23   3   2        5.56        3.00     46.23 o 
  24   3   2       73.16      -38.29     65.58 o 
  25   3   2      136.91       70.01     54.34 o 
  26   3   2       20.75       15.15     51.91 o 
  27   3   2      102.80       59.74     55.28 o 
  28   3   2       17.13       49.26     79.13 o 
 -29   4   2        4.18       24.20     73.56 o 
 -28   4   2      121.27      150.49     83.88 o 
 -27   4   2       24.83       41.90     56.30 o 
 -26   4   2        0.65        0.30     51.28 o 
 -25   4   2        5.13      -18.10     39.68 o 
 -24   4   2       42.97       22.62     43.69 o 
 -23   4   2      141.86      138.38     38.98 o 
 -22   4   2      118.79      224.02     43.11 o 
 -21   4   2      294.35      415.38     61.79 o 
 -20   4   2      501.76      750.82     72.75 o 
 -19   4   2        0.35       19.66     29.89 o 
 -18   4   2       28.37       62.20     30.26 o 
 -17   4   2      149.62      132.56     30.67 o 
 -16   4   2       82.85       84.93     27.41 o 
 -15   4   2      162.19      193.97     34.92 o 
 -14   4   2       23.83        9.31     21.55 o 
 -13   4   2       25.93       14.69     23.54 o 
 -12   4   2      936.27     1037.15     58.81 o 
 -11   4   2      207.69      254.13     30.16 o 
 -10   4   2     8574.80     7561.40    229.73 o 
  -9   4   2      151.38      157.96     25.28 o 
  -8   4   2     1964.73     1923.77     68.88 o 
  -7   4   2      439.88      420.59     27.55 o 
  -6   4   2     1267.07     1191.84     56.20 o 
  -5   4   2      793.18      781.91     44.41 o 
  -4   4   2    10922.35    11366.65    334.79 o 
  -3   4   2      334.97      364.85     28.03 o 
  -2   4   2      464.64      464.58     33.87 o 
  -1   4   2        0.04      -16.39     12.13 o 
   1   4   2      866.53      797.21     37.52 o 
   2   4   2    20107.50    21181.10    614.34 o 
   3   4   2      930.19     1187.18     50.60 o 
   4   4   2    12567.36    12674.94    404.60 o 
   5   4   2      940.29     1004.77     43.71 o 
   6   4   2       16.96       95.65     17.31 o 
   7   4   2     2494.80     2613.74     88.20 o 
   8   4   2       80.50      114.31     18.10 o 
   9   4   2     1357.30     1301.72     78.06 o 
  10   4   2      357.32      241.94     23.86 o 
  11   4   2      134.27      146.75     21.32 o 
  12   4   2     1236.15     1082.93     48.90 o 
  13   4   2       89.73      109.75     23.94 o 
  14   4   2      466.56      418.57     38.67 o 
  15   4   2      630.11      611.81     43.71 o 
  16   4   2      969.95      882.04     60.28 o 
  17   4   2     2026.52     1883.05     99.38 o 
  18   4   2       63.73      124.01     39.49 o 
  19   4   2     1244.57     1231.41    101.05 o 
  20   4   2       87.01      115.20     53.61 o 
  21   4   2       72.19       43.11     61.72 o 
  22   4   2      223.36      155.81     57.93 o 
  23   4   2       47.53       36.89     53.61 o 
  24   4   2      189.44      139.63     59.12 o 
  25   4   2        0.17      110.60     58.63 o 
  26   4   2       48.13       60.40     57.93 o 
  27   4   2       23.87       37.59     59.47 o 
  28   4   2       88.65       32.99     57.41 o 
 -28   5   2       25.94       65.47     59.47 o 
 -27   5   2        2.58       44.13     60.87 o 
 -26   5   2      113.52      112.71     59.85 o 
 -25   5   2        0.12       44.22     52.80 o 
 -24   5   2       67.01       99.37     56.02 o 
 -23   5   2        0.30       13.14     47.89 o 
 -22   5   2      168.34      147.89     46.96 o 
 -21   5   2       15.86       12.96     34.28 o 
 -19   5   2       78.42      125.28     36.83 o 
 -18   5   2       66.18      110.01     36.01 o 
 -17   5   2       51.70       42.96     29.63 o 
 -16   5   2       84.97       44.12     29.88 o 
 -15   5   2      190.42      123.78     30.37 o 
 -14   5   2       23.86       15.08     30.58 o 
 -13   5   2      688.97      646.47     49.31 o 
 -12   5   2      129.82      163.17     29.43 o 
 -11   5   2     1227.48     1288.36     75.78 o 
 -10   5   2     2394.27     2193.42     89.40 o 
  -9   5   2       40.69       56.61     19.48 o 
  -8   5   2      559.59      508.27     33.86 o 
  -7   5   2     4416.84     4323.75    138.89 o 
  -6   5   2      466.16      542.42     34.02 o 
  -5   5   2      462.94      498.61     33.22 o 
  -4   5   2      533.66      458.82     44.41 o 
  -3   5   2        4.96      -26.62     17.75 o 
  -2   5   2       32.79       30.71     16.23 o 
  -1   5   2      127.41      231.79     23.59 o 
   0   5   2      800.93      797.95     40.73 o 
   1   5   2      230.57      213.97     23.91 o 
   2   5   2        2.91      -18.88     16.65 o 
   3   5   2     1194.06     1259.17     84.65 o 
   4   5   2      267.74      310.24     31.95 o 
   5   5   2    18415.89    17834.81    566.33 o 
   8   5   2     1589.84     1586.34     62.60 o 
   9   5   2       48.27       52.51     18.63 o 
  10   5   2      168.03      183.55     31.18 o 
  11   5   2      436.22      409.77     31.33 o 
  12   5   2        0.89        8.40     21.32 o 
  13   5   2       13.25      -22.91     18.22 o 
  14   5   2      629.54      711.37     56.43 o 
  15   5   2      432.41      370.66     45.62 o 
  16   5   2      145.76      337.78     62.44 o 
  17   5   2     3149.40     2764.98    232.63 o 
  18   5   2      154.89       91.86    114.90 o 
  19   5   2      597.44      707.93    152.60 o 
  20   5   2      509.66      291.14     67.07 o 
  21   5   2      148.41      119.55     54.69 o 
  22   5   2       62.20      187.59     65.06 o 
  23   5   2        6.46       68.03     55.22 o 
  24   5   2        1.80      110.83     59.74 o 
  25   5   2       10.77       95.45     62.44 o 
  26   5   2       33.25      193.56     68.54 o 
  27   5   2        9.10       40.55     63.13 o 
 -27   6   2        2.26       49.94     90.26 o 
 -26   6   2        4.88      -13.41     57.18 o 
 -25   6   2       20.76       68.11     56.31 o 
 -24   6   2        3.92      -10.24     50.49 o 
 -23   6   2        6.89       27.77     54.34 o 
 -22   6   2       92.77       75.50     54.46 o 
 -21   6   2        7.18       52.58     51.95 o 
 -20   6   2      154.79      317.36     54.80 o 
 -19   6   2       22.30       92.73     42.90 o 
 -18   6   2       18.79      -18.81     36.55 o 
 -17   6   2      139.44      142.19     37.25 o 
 -16   6   2        1.85      -19.93     40.62 o 
 -15   6   2        4.65      -47.43     48.96 o 
 -14   6   2      227.93      198.57     37.49 o 
 -13   6   2        1.91      -32.38     38.97 o 
 -12   6   2      169.99       76.93     28.74 o 
 -11   6   2       20.89        7.32     23.38 o 
 -10   6   2       39.45       36.10     24.11 o 
  -9   6   2      520.50      525.28     42.35 o 
  -8   6   2     1062.90      960.46     54.86 o 
  -7   6   2      366.66      340.31     31.81 o 
  -6   6   2     1181.70     1227.94     56.43 o 
  -5   6   2      140.46      116.56     30.85 o 
  -4   6   2       35.58      -24.43     18.75 o 
  -3   6   2      137.51      222.69     34.59 o 
  -2   6   2     1625.38     1893.96     73.89 o 
  -1   6   2      361.86      375.47     31.53 o 
   0   6   2      331.76      352.84     31.31 o 
   1   6   2      265.62      397.95     33.08 o 
   2   6   2    12167.01    13483.21    402.16 o 
   3   6   2        3.85       69.19     29.49 o 
   5   6   2       11.22       12.62     20.52 o 
   6   6   2      102.31      143.08     38.98 o 
   7   6   2       27.59       68.99     20.40 o 
   8   6   2       31.97       25.88     19.45 o 
   9   6   2      349.26      241.45     26.98 o 
  10   6   2        0.12       -1.69     22.46 o 
  11   6   2       15.99      -36.21     24.14 o 
  12   6   2       18.98      -27.67     38.29 o 
  13   6   2        8.80       36.99     42.23 o 
  14   6   2     1030.43      946.89    138.71 o 
  15   6   2      691.51      819.04     85.73 o 
  16   6   2        4.05      137.77     87.33 o 
  17   6   2     1275.23     1238.57    105.85 o 
  18   6   2       49.35       27.77     67.98 o 
  19   6   2      157.68      111.23     56.17 o 
  20   6   2       42.03       96.75     67.15 o 
  21   6   2       20.71       10.59     52.53 o 
  22   6   2       55.84      131.78     60.87 o 
  23   6   2       89.93      140.58     73.28 o 
  24   6   2      124.87      163.48     63.76 o 
  25   6   2       32.14      147.46     66.84 o 
  26   6   2      105.02      206.66     87.33 o 
 -25   7   2        1.30       60.39     59.40 o 
 -24   7   2       65.46       51.26     59.74 o 
 -23   7   2        4.22       -4.25     54.70 o 
 -22   7   2       29.08       57.00     57.29 o 
 -21   7   2       81.59       47.11     52.60 o 
 -20   7   2        7.12       -8.03     49.20 o 
 -19   7   2        0.25       17.79     51.76 o 
 -18   7   2       90.11      115.64     58.89 o 
 -17   7   2       23.98       72.54     40.21 o 
 -16   7   2      130.19       64.75     69.99 o 
 -15   7   2      158.24       97.61     42.32 o 
 -14   7   2       44.50      -25.60     31.80 o 
 -13   7   2        0.57      -18.49     28.14 o 
 -12   7   2       39.34       -0.43     28.23 o 
 -11   7   2       67.06       39.31     28.34 o 
 -10   7   2       14.02       19.21     27.47 o 
  -9   7   2      276.16      315.21     38.60 o 
  -8   7   2       42.97       38.52     25.41 o 
  -7   7   2       59.06       75.86     34.77 o 
  -6   7   2       19.10       23.74     23.46 o 
  -5   7   2       91.97      169.29     27.85 o 
  -4   7   2      389.57      585.43     41.57 o 
  -3   7   2       46.18      101.27     33.44 o 
  -2   7   2       17.65       -5.11     23.31 o 
  -1   7   2     2317.33     2286.22     87.47 o 
   0   7   2      934.52     1256.69     60.68 o 
   1   7   2      178.05      269.22     31.90 o 
   2   7   2      243.28      303.59     33.12 o 
   3   7   2       21.94       16.09     29.62 o 
   4   7   2       23.72       36.49     22.95 o 
   5   7   2       10.02       14.07     22.67 o 
   6   7   2      794.00      765.78     63.55 o 
   7   7   2       52.67       71.20     26.50 o 
   8   7   2      346.83      417.18     42.06 o 
   9   7   2       61.14       58.82     30.50 o 
  10   7   2        8.33      -58.77     51.97 o 
  11   7   2      438.17      292.37     69.32 o 
  12   7   2       16.65       41.58     45.63 o 
  13   7   2       68.54       50.87    101.01 o 
  14   7   2       36.96      -61.45     40.96 o 
  15   7   2       88.83       83.77     54.34 o 
  16   7   2      924.90      926.99     97.73 o 
  17   7   2        5.18       20.49     48.37 o 
  18   7   2        0.29      -12.68     48.49 o 
  19   7   2        2.73       -3.65     50.67 o 
  20   7   2      144.63       77.05     56.55 o 
  21   7   2       46.84       72.64     87.10 o 
  22   7   2      202.61      146.47     65.46 o 
  23   7   2       38.03      147.32     79.37 o 
  24   7   2       11.65       -7.81     59.85 o 
 -24   8   2        0.13      -55.54     81.26 o 
 -23   8   2        0.22       90.12     66.38 o 
 -22   8   2       14.27      -14.54     60.47 o 
 -21   8   2        6.11        4.59     62.52 o 
 -20   8   2       47.55      -11.05     57.41 o 
 -19   8   2      115.09      100.36     61.99 o 
 -18   8   2       89.68       90.85     56.81 o 
 -17   8   2      208.84      256.70     68.38 o 
 -16   8   2       18.79        3.58     50.15 o 
 -15   8   2      202.21      187.64     62.19 o 
 -14   8   2        0.53      -37.60     48.18 o 
 -13   8   2       18.15       -8.52     41.15 o 
 -12   8   2       82.80      137.22     45.63 o 
 -11   8   2        6.54      -11.58     29.47 o 
 -10   8   2      466.00      340.16     43.29 o 
  -9   8   2      754.02      764.57     55.97 o 
  -8   8   2     2338.70     2112.92    114.52 o 
  -6   8   2     4905.30     4293.44    161.59 o 
  -5   8   2      320.05      545.82     61.10 o 
  -4   8   2       90.93      236.09     46.14 o 
  -3   8   2     1793.65     1906.17    102.42 o 
  -2   8   2        1.90       29.33     30.91 o 
  -1   8   2      100.52      190.13     34.91 o 
   0   8   2     1068.31     1218.80    107.55 o 
   2   8   2     5317.74     5306.72    219.80 o 
   3   8   2      874.70      837.34     92.04 o 
   4   8   2      208.11      303.10     43.31 o 
   5   8   2        0.13       32.00     60.46 o 
   6   8   2       37.29       14.78     31.20 o 
   7   8   2       54.96       33.63     75.94 o 
   8   8   2       78.73       81.30     80.67 o 
   9   8   2      369.76      263.85    113.75 o 
  10   8   2      177.01      189.39     91.40 o 
  11   8   2       55.79       19.46     47.22 o 
  12   8   2        5.30      141.69     56.17 o 
  13   8   2      103.49       63.99     58.42 o 
  14   8   2       80.54      116.37     63.63 o 
  15   8   2       46.77       26.80     49.22 o 
  16   8   2      530.89      321.87     70.44 o 
  17   8   2        0.41      -48.59     48.31 o 
  18   8   2        2.90      -47.89     50.26 o 
  19   8   2        5.25      -18.44     54.69 o 
  20   8   2      107.52      133.74     63.63 o 
  21   8   2       31.64       87.32     62.95 o 
  22   8   2       18.58      103.79     63.24 o 
  23   8   2       15.71       15.78     57.03 o 
 -21   9   2        0.37       20.52     64.30 o 
 -20   9   2       59.37      119.02     69.15 o 
 -19   9   2       16.60      -21.62     56.32 o 
 -18   9   2       54.10       50.40     59.14 o 
 -17   9   2        0.77       33.68     79.25 o 
 -16   9   2      451.56      380.63     74.75 o 
 -15   9   2        2.01      136.66     59.86 o 
 -14   9   2      140.05      160.05     72.18 o 
 -13   9   2       28.28       43.65     60.29 o 
 -12   9   2      451.48      539.31     92.15 o 
 -11   9   2        2.38       27.00     63.41 o 
 -10   9   2      218.54      204.72     47.65 o 
  -9   9   2        2.59       15.00     37.99 o 
  -8   9   2     1204.81     1053.27     85.32 o 
  -7   9   2       47.49      103.90     44.07 o 
  -6   9   2        0.00      104.27     41.61 o 
  -5   9   2        3.68       19.25     33.69 o 
  -4   9   2      172.52      357.90     50.12 o 
  -3   9   2      208.30      315.47     45.10 o 
  -2   9   2      828.76     1102.05     81.40 o 
   0   9   2     1377.71     1474.58    110.69 o 
   1   9   2      291.84      375.77     50.09 o 
   2   9   2      263.55      260.81     88.90 o 
   3   9   2        7.76      140.06     41.35 o 
   4   9   2       27.71       79.08     54.87 o 
   5   9   2       30.19       55.17     54.80 o 
   6   9   2        0.47       -2.76     81.45 o 
   7   9   2        1.80      -74.95     53.87 o 
   8   9   2      588.35      538.30     75.15 o 
   9   9   2        0.33       60.71     48.49 o 
  10   9   2      336.69      245.64     62.67 o 
  11   9   2       16.90       37.07     50.49 o 
  12   9   2      128.24      120.24     56.81 o 
  13   9   2        1.73       30.16     55.28 o 
  14   9   2      125.78      115.42     57.93 o 
  15   9   2        0.00       74.28     58.20 o 
  16   9   2        2.50       -0.41     55.00 o 
  17   9   2        2.17      -80.47     53.65 o 
  18   9   2        4.19      -32.88     61.51 o 
  19   9   2        4.26       63.80     65.14 o 
  20   9   2       59.21       38.34     60.40 o 
 -19  10   2       14.50       71.73     67.84 o 
 -18  10   2       15.08       22.23     62.95 o 
 -17  10   2       68.90       71.95     61.57 o 
 -16  10   2        0.53       -5.94     54.69 o 
 -15  10   2        0.76       25.87     59.27 o 
 -14  10   2       68.72       69.97     91.02 o 
 -13  10   2       60.70      172.22     75.70 o 
 -12  10   2      285.56      265.98     78.78 o 
 -11  10   2       84.20      171.67     70.70 o 
 -10  10   2      887.06      745.16    106.93 o 
  -9  10   2        9.46       62.36     54.69 o 
  -8  10   2      309.29      287.67     78.78 o 
  -7  10   2        0.52       72.55     43.32 o 
  -6  10   2      142.63      257.97     53.07 o 
  -5  10   2      737.55      829.84     92.71 o 
  -4  10   2      612.17      727.29     61.41 o 
  -3  10   2      393.79      440.62     59.01 o 
  -2  10   2      301.73      372.94     85.57 o 
  -1  10   2      427.78      316.50     80.18 o 
   1  10   2      214.93      392.47     70.73 o 
   2  10   2       13.15      178.22     59.00 o 
   3  10   2        7.39      176.76     72.18 o 
   4  10   2      656.64      711.22    105.16 o 
   5  10   2       28.34      151.38     95.42 o 
   6  10   2      456.22      463.03    122.34 o 
   7  10   2      186.58      152.59     60.10 o 
   8  10   2      120.42       56.83     54.03 o 
   9  10   2      144.79      192.27     61.65 o 
  10  10   2       77.07       74.76     55.37 o 
  11  10   2        7.93       33.29     53.06 o 
  12  10   2        4.57       52.60     53.61 o 
  13  10   2       10.45       58.68     57.41 o 
  14  10   2       72.08       21.36     58.57 o 
  15  10   2        1.86       23.68     58.78 o 
  16  10   2       18.24       61.10     63.29 o 
  17  10   2       18.96       -0.90     62.95 o 
  18  10   2        5.84      -12.01     60.71 o 
 -15  11   2        0.89       94.77     65.84 o 
 -14  11   2       61.50       64.52     76.95 o 
 -13  11   2        2.98       32.41     59.86 o 
 -12  11   2        4.40      -38.91     64.12 o 
 -11  11   2       10.33      -34.97     60.29 o 
 -10  11   2        2.07       87.35     70.25 o 
  -9  11   2       38.67      153.80     74.00 o 
  -8  11   2       23.02       67.82     57.93 o 
  -7  11   2       60.37      111.50     74.00 o 
  -6  11   2       47.80      117.47     74.84 o 
  -5  11   2        1.91       -8.38     64.84 o 
  -4  11   2      330.34      322.76     66.39 o 
  -3  11   2        1.53       50.41     50.65 o 
  -2  11   2       12.19       37.36     95.42 o 
  -1  11   2       14.58       97.74    107.05 o 
   0  11   2      178.43      256.00    125.67 o 
   1  11   2        8.95        2.15     64.12 o 
   2  11   2        3.84       14.53     67.41 o 
   3  11   2       34.98       14.20     65.58 o 
   4  11   2       44.91      128.96     56.71 o 
   5  11   2       53.28       19.63     51.31 o 
   6  11   2       78.49      129.31     58.33 o 
   7  11   2        4.69       23.26     51.95 o 
   8  11   2      308.78      297.12     69.76 o 
   9  11   2       37.76      142.07     60.87 o 
  10  11   2       60.66       88.23     62.86 o 
  11  11   2       20.51      -22.13     54.00 o 
  12  11   2       36.68       57.73     58.63 o 
  13  11   2       12.34      -13.80     78.95 o 
  14  11   2      176.52      322.27     78.62 o 
 -10  12   2       22.87      -41.89     93.09 o 
  -9  12   2       12.92       60.51    102.40 o 
  -8  12   2       46.51       83.78    111.71 o 
  -7  12   2        6.23      158.25    111.71 o 
  -6  12   2        4.26      -51.20    107.05 o 
  -5  12   2       54.65        9.31    111.71 o 
  -4  12   2        5.24       51.20    111.71 o 
  -3  12   2        0.00        0.00    102.40 o 
  -2  12   2       41.74       97.74    116.36 o 
  -1  12   2        5.03        0.00     74.47 o 
   2  12   2        8.39       27.93    116.36 o 
   3  12   2        2.63       41.89    107.05 o 
   4  12   2       52.72      145.82     60.93 o 
   5  12   2       16.84       71.50     62.59 o 
   6  12   2       43.90       11.90     56.08 o 
   7  12   2        2.63       72.44     60.14 o 
   8  12   2       32.10      140.44    100.74 o 
   9  12   2       14.19      -12.41     59.12 o 
 -30   1   3        1.39      119.61     50.34 o 
 -29   1   3      106.51      153.94     50.97 o 
 -28   1   3        0.68      -55.17     39.46 o 
 -27   1   3       21.17       69.18     44.67 o 
 -26   1   3       39.78       43.34     41.14 o 
 -25   1   3      124.88       95.76     45.58 o 
 -24   1   3      103.66       83.97     40.00 o 
 -23   1   3        1.80       23.27     43.00 o 
 -22   1   3      261.87      190.97     40.28 o 
 -21   1   3      347.57      324.46     39.30 o 
 -20   1   3        2.59       35.62     25.76 o 
 -19   1   3      588.53      524.93     41.16 o 
 -18   1   3       95.87       91.81     30.85 o 
 -17   1   3        0.44       -4.44     18.04 o 
 -16   1   3       15.03        2.73     16.73 o 
 -15   1   3      331.29      384.04     28.47 o 
 -14   1   3      919.07      843.84     40.55 o 
 -13   1   3     1506.47     1477.15     54.97 o 
 -12   1   3      230.18      207.55     23.65 o 
 -11   1   3      393.01      438.15     27.52 o 
 -10   1   3       13.90       12.51     11.25 o 
  -9   1   3     5673.06     5154.23    154.96 o 
  -8   1   3       80.30       78.27     12.82 o 
  -7   1   3    14619.27    13540.45    426.98 o 
  -6   1   3     1514.35     1379.24     54.45 o 
  -5   1   3   140181.88   136946.47   4230.27 o 
  -4   1   3      128.97      191.56     21.95 o 
  -3   1   3        6.32       13.42      8.08 o 
  -2   1   3      960.72      973.24     35.18 o 
  -1   1   3     2276.56     2406.43    106.43 o 
   0   1   3       91.29      107.24     18.14 o 
   1   1   3      527.26      525.44     25.60 o 
   2   1   3        3.50        5.73      8.52 o 
   3   1   3      225.66      224.97     17.94 o 
   4   1   3      651.70      600.49     24.27 o 
   5   1   3     2971.40     3291.08    100.84 o 
   6   1   3       48.00       24.20      8.86 o 
   7   1   3     6390.40     6594.66    195.76 o 
   8   1   3       19.46       39.61     11.10 o 
   9   1   3     1324.70     1395.16     50.18 o 
  10   1   3     4782.85     4904.25    150.26 o 
  11   1   3     8328.90     8797.66    261.89 o 
  12   1   3      605.43      767.86     38.73 o 
  14   1   3      774.94      923.28     45.44 o 
  15   1   3     1435.13     1353.31     57.67 o 
  16   1   3      404.28      434.60     36.77 o 
  17   1   3      154.72      219.38     28.18 o 
  18   1   3       23.00       49.22     22.87 o 
  19   1   3      139.29      196.28     30.78 o 
  20   1   3       38.18        9.84     25.77 o 
  21   1   3      721.12      715.17     55.67 o 
  22   1   3       13.97       65.26     33.17 o 
  23   1   3      452.30      529.04     51.62 o 
  24   1   3        8.76       48.55     36.04 o 
  25   1   3       26.97      -22.15     45.25 o 
  26   1   3       37.40       66.44    114.03 o 
  27   1   3       43.72      117.01     70.70 o 
  28   1   3        1.80       41.57     70.70 o 
  29   1   3        5.76      -87.81     60.82 o 
 -30   2   3        1.57       34.68     47.76 o 
 -29   2   3        0.47      -41.43     47.70 o 
 -28   2   3        0.93        5.39     42.90 o 
 -27   2   3        1.02       57.28     42.82 o 
 -26   2   3       11.52       23.16     49.71 o 
 -25   2   3       29.12       -8.99     46.36 o 
 -24   2   3       71.87       98.74     40.90 o 
 -23   2   3      558.15      523.15     49.82 o 
 -22   2   3      437.28      586.07     51.23 o 
 -21   2   3       41.73       46.19     31.06 o 
 -20   2   3        1.10       35.37     27.17 o 
 -19   2   3      477.71      526.27     43.59 o 
 -18   2   3        5.97       21.36     23.33 o 
 -17   2   3      211.87      273.30     31.92 o 
 -16   2   3        2.25      -26.88     17.92 o 
 -15   2   3      310.61      465.91     41.01 o 
 -14   2   3        2.19      -15.91     14.20 o 
 -13   2   3     1004.71     1049.09     48.41 o 
 -12   2   3        7.06       -1.05     13.17 o 
 -11   2   3      559.09      516.73     31.22 o 
 -10   2   3     1208.67     1207.84     51.88 o 
  -9   2   3     8502.56     7815.65    253.88 o 
  -8   2   3      628.41      530.00     47.54 o 
  -7   2   3     6359.76     6909.48    223.93 o 
  -6   2   3     1994.63     2318.04     82.52 o 
  -5   2   3    86369.51    83433.41   2584.36 o 
  -4   2   3      403.61      391.48     23.85 o 
  -3   2   3    17602.28    18609.59    582.07 o 
  -2   2   3      371.45      362.79     19.02 o 
  -1   2   3     1808.29     1819.59     58.10 o 
   0   2   3      166.28      252.37     21.31 o 
   1   2   3     7006.25     7165.45    262.16 o 
   2   2   3     3722.66     3354.01    127.93 o 
   3   2   3    10396.24    11476.92    414.82 o 
   4   2   3      683.68      749.80     33.71 o 
   5   2   3    11424.68    11642.69    338.83 o 
   6   2   3        3.56       -9.77      8.33 o 
   7   2   3       77.45       71.07     12.27 o 
   8   2   3        0.07       -4.08     14.14 o 
   9   2   3      709.14      783.07     34.73 o 
  10   2   3       46.31       38.76     14.38 o 
  11   2   3     1097.84     1344.27     52.49 o 
  12   2   3      530.84      434.49     28.79 o 
  13   2   3       17.18        3.04     15.15 o 
  14   2   3      302.47      470.08     34.35 o 
  16   2   3       42.93       75.40     22.27 o 
  18   2   3      997.48     1122.19     57.59 o 
  19   2   3       61.48      113.51     33.28 o 
  20   2   3       11.74       -6.58     30.16 o 
  21   2   3       13.72      131.16     36.95 o 
  22   2   3       24.60       46.86     38.13 o 
  23   2   3        4.91        5.18     45.86 o 
  24   2   3        2.55       -5.23     47.96 o 
  25   2   3      101.75       89.44     89.72 o 
  26   2   3       81.38       51.43     67.41 o 
  27   2   3        0.00       53.21     72.18 o 
  28   2   3        4.57      123.99     81.45 o 
 -29   3   3        0.00       -6.21     51.06 o 
 -28   3   3        0.04       61.61     46.40 o 
 -27   3   3       10.87      -51.36     49.04 o 
 -26   3   3       61.36       93.63     55.92 o 
 -25   3   3       25.31       35.79     36.25 o 
 -24   3   3       57.58       31.86     34.42 o 
 -23   3   3      762.01      657.35     56.83 o 
 -22   3   3        3.08       66.67     33.36 o 
 -21   3   3       43.09       54.47     33.36 o 
 -20   3   3      184.37      189.47     36.11 o 
 -19   3   3      644.28      633.16     48.87 o 
 -18   3   3        1.84       26.25     25.29 o 
 -17   3   3       57.67       59.88     25.29 o 
 -16   3   3      309.11      277.96     32.61 o 
 -15   3   3        0.79       23.80     23.79 o 
 -14   3   3       12.44      -26.56     21.65 o 
 -13   3   3     1300.83     1240.58     85.32 o 
 -12   3   3      130.34      169.61     26.41 o 
 -11   3   3    13725.16    12922.32    415.13 o 
 -10   3   3       11.16       -0.54     22.97 o 
  -9   3   3      604.09      537.20     34.13 o 
  -8   3   3     2083.53     1886.41     72.89 o 
  -7   3   3      134.88      174.31     21.19 o 
  -6   3   3      262.11      234.00     22.14 o 
  -5   3   3     2050.80     1925.51     65.24 o 
  -4   3   3       79.13       69.41     15.87 o 
  -3   3   3        7.93        2.96     13.47 o 
  -1   3   3     8549.24    10402.79    331.79 o 
   0   3   3      567.04      743.60     58.46 o 
   1   3   3    24832.14    24281.84    697.82 o 
   3   3   3      583.78      654.84     41.42 o 
   4   3   3     1697.70     2059.17     68.30 o 
   5   3   3      687.05      716.97     36.11 o 
   7   3   3     1360.95     1571.00     55.63 o 
   8   3   3       57.90       97.50     22.83 o 
   9   3   3      615.59      727.77     34.64 o 
  10   3   3       21.00        8.94     13.79 o 
  11   3   3      181.52      162.97     28.45 o 
  12   3   3        0.10      -16.34     14.61 o 
  13   3   3       94.47       83.86     19.13 o 
  14   3   3        0.99        7.26     17.78 o 
  15   3   3     1168.21     1185.62     54.81 o 
  16   3   3        4.87       52.56     21.85 o 
  17   3   3       47.44       98.02     30.56 o 
  18   3   3      362.76      442.17     52.59 o 
  19   3   3     9190.99     8534.11    327.76 o 
  20   3   3      104.88      255.59     72.50 o 
  21   3   3      656.58      556.65    112.55 o 
  22   3   3       54.55      106.89     52.80 o 
  23   3   3      151.01       84.71     53.61 o 
  24   3   3       30.54      126.07     57.72 o 
  25   3   3      153.75      194.15     62.86 o 
  26   3   3       30.00       61.82     55.37 o 
  27   3   3      148.22      265.83     67.60 o 
  28   3   3        0.46      -53.53     65.82 o 
 -29   4   3        0.36       61.12     75.48 o 
 -28   4   3        1.82      -59.11     65.58 o 
 -27   4   3       12.75      107.97     52.88 o 
 -26   4   3       30.59       31.54     44.67 o 
 -25   4   3       34.02       90.81     40.31 o 
 -24   4   3        3.61        1.77     48.23 o 
 -23   4   3      421.70      375.77     51.54 o 
 -22   4   3       25.37       82.41     36.45 o 
 -21   4   3      177.04      266.43     42.62 o 
 -20   4   3      421.16      433.94     46.67 o 
 -19   4   3      210.76      250.61     59.50 o 
 -18   4   3        0.26      -46.24     30.83 o 
 -17   4   3      676.94      709.68     57.96 o 
 -16   4   3      251.40      226.53     33.99 o 
 -15   4   3     1830.81     1828.34     89.21 o 
 -14   4   3      208.29      188.04     32.33 o 
 -13   4   3        0.76        6.09     24.35 o 
 -12   4   3      509.40      576.62     66.04 o 
 -11   4   3     2155.26     2039.54     85.27 o 
 -10   4   3       21.13       28.55     24.73 o 
  -9   4   3     8686.35     8438.27    252.85 o 
  -8   4   3     1022.42      928.18     41.77 o 
  -7   4   3      839.19      833.59     38.96 o 
  -6   4   3       18.12       32.48     15.03 o 
  -5   4   3     1698.35     1759.41     63.86 o 
  -4   4   3        7.43       20.92     13.90 o 
  -3   4   3      906.23     1010.14     60.03 o 
  -2   4   3       13.55       44.36     15.24 o 
  -1   4   3        2.81       31.92     15.65 o 
   0   4   3       13.62       26.82     19.90 o 
   1   4   3     2401.03     2611.96     94.94 o 
   2   4   3     1377.46     1428.96     53.63 o 
   3   4   3    14704.31    14792.98    432.45 o 
   4   4   3       43.92       50.63     15.26 o 
   5   4   3    11752.24    11808.03    348.01 o 
   6   4   3      249.61      247.07     21.10 o 
   7   4   3     2713.28     2651.68     89.03 o 
   8   4   3        0.22       42.21     21.51 o 
   9   4   3     1670.13     1569.84     60.14 o 
  10   4   3      140.30      115.84     19.36 o 
  11   4   3       63.41       73.15     21.01 o 
  12   4   3       15.64       10.79     18.17 o 
  13   4   3      264.62      321.84     29.56 o 
  14   4   3      203.86      208.03     46.28 o 
  15   4   3      506.42      591.47     52.72 o 
  16   4   3      109.88      219.11     39.66 o 
  17   4   3      278.35      344.40     59.47 o 
  18   4   3       65.44      164.59     52.52 o 
  19   4   3      199.39      113.14     53.61 o 
  20   4   3       75.45       67.96     50.66 o 
  21   4   3      266.67      294.48     65.35 o 
  22   4   3      260.18      214.18     61.34 o 
  23   4   3       84.88       82.29     73.15 o 
  24   4   3       61.64       37.43     52.52 o 
  25   4   3       40.37       74.93     57.13 o 
  26   4   3       20.69       64.88     60.87 o 
  27   4   3       31.13       68.79     64.48 o 
 -28   5   3        6.25       -2.73     58.73 o 
 -27   5   3        8.68      -13.89     51.64 o 
 -26   5   3        0.00       25.98     55.22 o 
 -25   5   3      151.60      194.78     61.48 o 
 -24   5   3       48.06       61.92     42.82 o 
 -23   5   3        0.90       60.25     41.41 o 
 -22   5   3       35.26      116.71     38.77 o 
 -21   5   3      755.63      648.76     57.32 o 
 -20   5   3      205.90      208.01     41.60 o 
 -19   5   3      494.88      474.58     49.29 o 
 -18   5   3      194.51      119.12     35.38 o 
 -17   5   3      237.11      208.00     45.76 o 
 -16   5   3        5.89        9.62     27.18 o 
 -15   5   3     1473.42     1404.75     76.57 o 
 -14   5   3      372.46      441.57     43.35 o 
 -13   5   3     4725.99     4536.43    163.20 o 
 -12   5   3      318.43      346.26     36.14 o 
 -11   5   3      543.16      575.82     41.48 o 
 -10   5   3     1357.73     1387.42     66.05 o 
  -9   5   3      705.17      654.37     44.03 o 
  -8   5   3      677.36      578.23     35.45 o 
  -7   5   3      299.89      377.31     28.94 o 
  -6   5   3       46.99       12.32     17.09 o 
  -5   5   3      988.01      950.15     52.04 o 
  -4   5   3        8.96        1.15     17.48 o 
  -3   5   3       26.24      -14.54     18.74 o 
  -2   5   3        2.59      -14.48     15.70 o 
  -1   5   3     1744.01     1663.65     63.81 o 
   0   5   3        9.98      -12.26     15.88 o 
   1   5   3      103.98       66.45     21.05 o 
   3   5   3      710.39      740.67     61.44 o 
   5   5   3     1989.38     2448.05     85.49 o 
   6   5   3     3155.75     3121.53    104.89 o 
   7   5   3      395.63      554.12     33.30 o 
   8   5   3        6.63        2.35     25.67 o 
   9   5   3     1167.88     1099.57     49.06 o 
  10   5   3      196.80      242.26     24.59 o 
  11   5   3       78.20       55.74     22.14 o 
  12   5   3       97.72       27.76     31.67 o 
  13   5   3       56.30      149.63     44.40 o 
  14   5   3      137.69      198.65     51.76 o 
  15   5   3      156.49      193.12     50.11 o 
  16   5   3      145.39      141.33     51.64 o 
  17   5   3      421.83      378.81     64.89 o 
  18   5   3      701.37      624.98     77.84 o 
  19   5   3       16.03       76.52     51.91 o 
  20   5   3       46.52       91.26     55.49 o 
  21   5   3       10.13       -9.91     46.47 o 
  22   5   3      173.44      197.01     90.32 o 
  23   5   3       64.25      219.34     71.45 o 
  24   5   3       51.88       20.67     53.21 o 
  25   5   3        2.08       21.53     58.18 o 
  26   5   3       21.45       77.29     66.49 o 
 -27   6   3        0.81      -44.06     78.48 o 
 -26   6   3       43.07       53.18     59.98 o 
 -25   6   3       48.15       43.37     56.07 o 
 -24   6   3        5.79       85.86     58.63 o 
 -23   6   3       44.06       61.85     56.07 o 
 -22   6   3      260.57      264.54     66.38 o 
 -21   6   3       14.57       75.08     44.64 o 
 -20   6   3      452.12      489.07     66.51 o 
 -19   6   3      625.55      619.71     57.54 o 
 -18   6   3       62.05       39.16     35.12 o 
 -17   6   3       22.73      -27.15     29.92 o 
 -16   6   3        2.84      -13.18     32.92 o 
 -15   6   3        0.13      -53.41     35.61 o 
 -14   6   3       30.75      -19.28     28.74 o 
 -13   6   3      645.71      630.86     48.58 o 
 -12   6   3       63.80       53.81     26.65 o 
 -11   6   3      730.26      676.37     49.48 o 
 -10   6   3        3.38       11.63     23.15 o 
  -9   6   3      514.80      425.54     43.48 o 
  -8   6   3      114.07       90.25     25.95 o 
  -7   6   3       59.28       52.71     21.65 o 
  -6   6   3        1.13      -17.52     19.03 o 
  -5   6   3      499.59      470.48     41.28 o 
  -4   6   3      124.61      125.70     24.50 o 
  -3   6   3      111.17      170.15     31.80 o 
  -2   6   3        0.60        7.88     19.63 o 
  -1   6   3       89.90      120.05     24.28 o 
   0   6   3       58.19       38.11     21.51 o 
   1   6   3      115.67      160.86     29.06 o 
   2   6   3      105.03      138.90     33.12 o 
   3   6   3      113.93       89.39     36.24 o 
   4   6   3      249.28      270.69     26.53 o 
   5   6   3      297.63      402.83     34.35 o 
   6   6   3      173.73      186.08     24.01 o 
   7   6   3       66.23       45.32     18.38 o 
   8   6   3        0.51      -25.46     19.44 o 
   9   6   3      790.98      803.48     64.41 o 
  10   6   3      179.19       99.32     32.73 o 
  11   6   3      141.93      109.86     92.59 o 
  12   6   3       74.13       88.96     44.25 o 
  13   6   3      530.84      529.00     70.59 o 
  14   6   3      124.97      210.83     54.05 o 
  15   6   3     1366.96     1464.22    113.61 o 
  16   6   3      109.29       89.30     50.60 o 
  17   6   3      237.69      144.66     83.47 o 
  18   6   3      547.12      626.66     82.96 o 
  19   6   3      105.43      130.29     57.72 o 
  20   6   3       79.63      116.33     55.94 o 
  21   6   3      126.00       41.96     68.00 o 
  22   6   3        1.65      107.78     59.74 o 
  23   6   3      132.08      122.75     62.44 o 
  24   6   3        7.71       46.30     59.47 o 
  25   6   3       19.45      154.46     68.72 o 
 -25   7   3       22.26       44.52     75.08 o 
 -24   7   3      125.73      141.05     67.42 o 
 -23   7   3       61.55       96.00     60.23 o 
 -22   7   3        6.44      121.57     62.44 o 
 -21   7   3       30.92        2.12     61.94 o 
 -20   7   3       32.20       73.46     54.05 o 
 -19   7   3       21.96        0.95     50.60 o 
 -18   7   3        0.45      -32.78     39.13 o 
 -17   7   3      117.59      112.17     46.36 o 
 -16   7   3        0.48      -17.68     34.03 o 
 -15   7   3      121.43       44.65     35.33 o 
 -14   7   3       55.34       84.03     35.38 o 
 -13   7   3       80.42       28.63     36.23 o 
 -12   7   3      388.59      332.11     42.66 o 
 -11   7   3      123.58       81.13     30.80 o 
 -10   7   3       38.58       22.57     28.34 o 
  -9   7   3       33.57       -5.93     26.37 o 
  -8   7   3      373.75      346.60     39.22 o 
  -7   7   3      648.50      636.91     47.94 o 
  -6   7   3     1023.35      948.11     74.15 o 
  -5   7   3      348.36      278.27     32.77 o 
  -4   7   3      844.14      822.58     48.55 o 
  -3   7   3      301.03      337.30     41.62 o 
  -2   7   3      212.35      177.46     30.10 o 
  -1   7   3      756.27     1030.72     63.14 o 
   0   7   3     2368.68     2157.09     91.40 o 
   1   7   3      113.04      127.88     29.27 o 
   2   7   3      372.70      305.43     35.12 o 
   3   7   3        9.93      -21.72     32.25 o 
   4   7   3      121.28      127.54     26.01 o 
   5   7   3      353.41      429.64     39.42 o 
   6   7   3       19.69       33.61     24.51 o 
   7   7   3      164.38      180.01     38.11 o 
   8   7   3      113.57       97.78     37.87 o 
   9   7   3       53.87       20.74     46.67 o 
  10   7   3       37.86      -13.69     74.54 o 
  11   7   3      172.87      128.50     77.22 o 
  12   7   3      191.30       77.39     49.03 o 
  13   7   3        4.16        4.79     91.03 o 
  14   7   3        0.09       -8.66     42.41 o 
  15   7   3        7.02       51.31     74.58 o 
  16   7   3       49.61       46.09     52.52 o 
  17   7   3        6.39      -10.73     54.52 o 
  18   7   3       38.21      117.18     56.55 o 
  19   7   3      135.86      172.15     62.86 o 
  20   7   3       52.35      -23.14     69.08 o 
  21   7   3        2.60      118.08     61.69 o 
  22   7   3        5.05       39.60     59.00 o 
  23   7   3      200.81      368.01     81.73 o 
  24   7   3       28.25      114.76     69.77 o 
 -24   8   3       27.95      111.97     68.94 o 
 -23   8   3        5.05       93.81     67.60 o 
 -22   8   3        0.92      121.62     65.75 o 
 -21   8   3       58.98       92.39     60.86 o 
 -20   8   3       20.24       69.01     55.90 o 
 -19   8   3      350.86      255.84    106.45 o 
 -18   8   3        4.56       69.43     70.30 o 
 -17   8   3      798.94      628.09     86.37 o 
 -16   8   3      135.71      105.91     47.96 o 
 -15   8   3      291.55      361.51     60.24 o 
 -14   8   3        8.52       36.51     41.41 o 
 -13   8   3      108.39       53.20     46.26 o 
 -12   8   3      189.36      164.35     52.92 o 
 -11   8   3       46.23       32.85     38.61 o 
 -10   8   3      206.01      253.84     40.84 o 
  -9   8   3        0.69       -1.31     30.62 o 
  -8   8   3     1069.13      942.08     62.66 o 
  -7   8   3      252.87      263.88     61.58 o 
  -6   8   3        4.23      125.28     36.00 o 
  -5   8   3      405.99      556.54     49.00 o 
  -4   8   3     2133.55     1865.12     79.60 o 
  -3   8   3      778.29      744.93     62.81 o 
  -2   8   3      677.01      876.39     60.15 o 
  -1   8   3      595.61      555.93     49.27 o 
   0   8   3     1271.16     1284.68     72.86 o 
   1   8   3     2230.67     2604.31    109.77 o 
   3   8   3     2250.98     2116.47    105.52 o 
   4   8   3        1.43       23.70     27.47 o 
   5   8   3      664.69      647.32     81.19 o 
   6   8   3        4.78      -46.26     30.84 o 
   7   8   3      202.78      176.57     51.31 o 
   8   8   3       77.79        7.52     48.95 o 
   9   8   3      633.89      659.08     84.91 o 
  10   8   3       37.84      -14.99     89.72 o 
  11   8   3      589.15      559.18     76.50 o 
  12   8   3       18.47       25.67     66.36 o 
  13   8   3      113.21      136.58     58.07 o 
  14   8   3      164.45      282.95     66.39 o 
  15   8   3       17.67       91.69     72.08 o 
  16   8   3       42.61      102.70     57.51 o 
  17   8   3       18.17      -46.90     49.32 o 
  18   8   3        0.83      105.19     57.47 o 
  19   8   3        0.70      -19.32     50.57 o 
  20   8   3       56.54       61.88     62.67 o 
  21   8   3      122.51      109.11     66.02 o 
  22   8   3      122.14      315.93     78.46 o 
 -22   9   3       48.51       85.41     71.42 o 
 -21   9   3        0.09      -16.94     58.83 o 
 -20   9   3        8.70      -37.97     61.61 o 
 -19   9   3       17.79       53.95     58.98 o 
 -18   9   3        1.78       79.98     64.53 o 
 -17   9   3      125.38      124.92     59.74 o 
 -16   9   3      219.09      149.35     58.86 o 
 -15   9   3       33.35       39.33     65.58 o 
 -14   9   3      197.08      125.67     69.12 o 
 -13   9   3       10.52       37.24     44.40 o 
 -12   9   3      348.37      267.91     53.08 o 
 -11   9   3        5.86       -0.13     41.65 o 
 -10   9   3        2.03       26.30     61.14 o 
  -9   9   3      133.33       85.64     36.14 o 
  -8   9   3      143.06       81.35     36.54 o 
  -7   9   3        5.75      111.95     37.05 o 
  -6   9   3      495.33      470.73     51.14 o 
  -5   9   3      208.58      264.46     44.62 o 
  -4   9   3     1544.01     1392.75     87.61 o 
  -3   9   3        5.60       50.29     41.18 o 
  -2   9   3      276.23      231.86     70.70 o 
  -1   9   3     1433.96     1532.23    124.29 o 
   0   9   3      322.82      361.60     87.34 o 
   1   9   3      795.71     1009.07    112.19 o 
   2   9   3      619.83      545.90     72.27 o 
   3   9   3       50.55       23.09     45.05 o 
   4   9   3       10.10      -53.88     35.92 o 
   5   9   3       21.92      -25.49     35.62 o 
   6   9   3       52.07       76.27     49.58 o 
   7   9   3      351.79      270.09     62.67 o 
   8   9   3       29.54       86.47     51.95 o 
   9   9   3      130.11      180.09     56.55 o 
  10   9   3      752.92      675.36     86.77 o 
  11   9   3       61.10      -10.19     57.94 o 
  12   9   3       60.46       84.47     53.63 o 
  13   9   3      591.02      591.58     85.24 o 
  14   9   3      415.04      299.86     73.32 o 
  15   9   3       22.72       -8.69     55.00 o 
  16   9   3       52.64       20.43     57.82 o 
  17   9   3        0.00       36.25     54.69 o 
  18   9   3       70.65      129.87     93.14 o 
  19   9   3        1.11       70.41     60.42 o 
  20   9   3       79.12       64.91     67.04 o 
 -19  10   3        0.01       15.05     64.71 o 
 -18  10   3        1.54       43.69     61.34 o 
 -17  10   3       33.89      -18.43     57.04 o 
 -16  10   3       14.09      -59.59     53.61 o 
 -15  10   3       48.35       93.85     70.70 o 
 -14  10   3       50.57      161.72     77.29 o 
 -13  10   3        6.39       51.20     65.82 o 
 -12  10   3      108.80      113.22     70.70 o 
 -11  10   3       52.01       44.10     54.34 o 
 -10  10   3       28.26       90.71     45.59 o 
  -9  10   3      861.15      914.23     79.65 o 
  -8  10   3      152.83      231.08     52.22 o 
  -7  10   3      538.76      534.68     64.16 o 
  -6  10   3        3.83      113.68     47.07 o 
  -5  10   3      757.88     1124.20     98.80 o 
  -4  10   3     1517.41     1361.09     92.96 o 
  -3  10   3      499.92      616.67     66.70 o 
  -2  10   3      173.73      185.56     73.56 o 
  -1  10   3      436.25      637.66    144.29 o 
   0  10   3      226.41      266.78     84.82 o 
   1  10   3      970.02     1430.18    138.53 o 
   2  10   3       20.39      153.73     48.46 o 
   3  10   3     1232.96     1093.41     84.63 o 
   4  10   3       21.57      100.69     52.52 o 
   5  10   3      524.92      499.18     75.24 o 
   6  10   3        4.74       29.55     48.94 o 
   7  10   3        0.09      -18.62     47.28 o 
   8  10   3      128.80      103.24     52.34 o 
   9  10   3      193.74      149.08     60.76 o 
  10  10   3       17.91       87.89     54.03 o 
  11  10   3      303.41      238.91     66.25 o 
  12  10   3       31.47       35.57     55.46 o 
  13  10   3       29.17      128.73     63.13 o 
  14  10   3       51.07       56.75     55.92 o 
  15  10   3        3.34       44.68     77.23 o 
  16  10   3       16.99       48.49     63.13 o 
  17  10   3        9.77       66.72     65.06 o 
 -15  11   3        1.02      -63.60     64.36 o 
 -14  11   3        0.55       -6.28     70.25 o 
 -13  11   3        0.35       49.03     74.00 o 
 -12  11   3        2.73       10.44     67.41 o 
 -11  11   3       73.22      121.02     75.70 o 
 -10  11   3       51.32       70.69     65.62 o 
  -9  11   3        0.01       82.85     73.56 o 
  -8  11   3       11.36       79.45     95.42 o 
  -7  11   3        7.30      -13.25     63.61 o 
  -6  11   3       21.89       14.41     49.78 o 
  -5  11   3       16.29       37.24     65.98 o 
  -4  11   3       60.02       41.42     64.84 o 
  -3  11   3        0.17       -8.27     54.98 o 
  -2  11   3       78.58      119.60     57.04 o 
  -1  11   3        5.44       74.47    102.40 o 
   0  11   3      161.71        0.00    102.40 o 
   1  11   3        5.53       33.92     62.85 o 
   2  11   3        6.23       85.77     52.53 o 
   3  11   3        4.65      -23.00     58.08 o 
   4  11   3       39.03       62.22     53.31 o 
   5  11   3        4.84       -1.30     48.31 o 
   6  11   3       37.48       37.50     92.09 o 
   7  11   3      469.85      542.27     82.38 o 
   8  11   3       43.40       59.42     58.18 o 
   9  11   3       50.64       85.13     57.66 o 
  10  11   3        0.41      -55.64     51.10 o 
  11  11   3        9.00       52.89     61.34 o 
  12  11   3       39.74       50.67    106.54 o 
  13  11   3       86.57       83.67     66.02 o 
  14  11   3       36.82      135.33     68.04 o 
 -10  12   3        0.00      121.02    107.05 o 
  -9  12   3        5.82      -93.09     97.74 o 
  -8  12   3       47.96      158.25    121.02 o 
  -7  12   3       55.72      116.36    111.71 o 
  -6  12   3       52.41       -4.65    102.40 o 
  -5  12   3        6.72       37.24    111.71 o 
  -4  12   3       67.79       37.24    111.71 o 
  -3  12   3      163.13      289.61     88.13 o 
  -2  12   3       66.80       87.50     90.76 o 
  -1  12   3        6.36      125.67     83.78 o 
   2  12   3       57.10       28.22     95.42 o 
   3  12   3      163.25      143.00     88.13 o 
   4  12   3        1.30       20.34     56.30 o 
   5  12   3        3.44       30.29     54.34 o 
   6  12   3        0.88       24.31     58.07 o 
   7  12   3        4.80       60.38     58.63 o 
   8  12   3       12.20        7.43     58.91 o 
   9  12   3        1.76        3.31     54.34 o 
 -30   0   4        0.60       -5.79     65.98 o 
 -29   0   4       38.42       66.56     79.13 o 
 -28   0   4      449.31      311.32    137.31 o 
 -27   0   4       10.85      -24.09     54.80 o 
 -26   0   4       21.83       79.90     58.97 o 
 -25   0   4        0.29       27.93     69.82 o 
 -24   0   4       30.55       37.80     54.23 o 
 -23   0   4        3.13        6.42     47.64 o 
 -22   0   4      684.69      614.94     80.18 o 
 -20   0   4     1253.76     1462.80    113.51 o 
 -19   0   4       59.34      104.73     53.53 o 
 -18   0   4       13.14      -32.93     25.96 o 
 -17   0   4      279.11      281.48     37.64 o 
 -16   0   4      891.82     1069.47     68.54 o 
 -15   0   4      236.10      367.70     74.47 o 
 -14   0   4    14689.35    13580.16    561.98 o 
 -13   0   4     2348.75     2057.39    101.20 o 
 -12   0   4      396.96      413.16     36.24 o 
 -11   0   4       25.25        0.39     18.94 o 
 -10   0   4      150.75       81.37     44.22 o 
  -9   0   4     3731.80     3529.34    154.77 o 
  -8   0   4   142767.75   136378.05   5500.28 o 
  -7   0   4     4035.36     3865.29    165.53 o 
  -6   0   4   452636.84   438650.38  17666.08 o 
  -5   0   4     2605.61     2481.78    108.23 o 
  -4   0   4    61323.60    59973.96   2997.86 o 
  -3   0   4      669.47      590.49     31.27 o 
  -2   0   4     5287.26     5219.83    214.59 o 
  -1   0   4       97.81       79.38     11.03 o 
   0   0   4    30916.94    29183.12   1181.40 o 
   1   0   4      415.14      460.30     37.18 o 
   2   0   4     9078.09     9223.59    376.49 o 
   3   0   4        3.73       39.34     26.83 o 
   4   0   4    18304.87    17684.98    718.18 o 
   5   0   4     2163.71     2065.59     93.06 o 
   6   0   4    12348.50    11785.23    483.01 o 
   7   0   4        4.23       -1.76     12.90 o 
   8   0   4     3880.66     3890.21    170.91 o 
   9   0   4     5711.73     5392.71    231.69 o 
  10   0   4    16483.99    17553.43    720.09 o 
  11   0   4     2439.72     2460.65    118.18 o 
  12   0   4     1915.79     1824.41     93.98 o 
  13   0   4     1189.34     1181.18     72.46 o 
  14   0   4     8846.90     8450.97    363.36 o 
  15   0   4      144.98      254.23     37.43 o 
  16   0   4       30.30      -14.13     25.88 o 
  17   0   4        2.41        1.16     27.69 o 
  18   0   4        7.29       -7.76     32.25 o 
  19   0   4      359.09      330.83     50.11 o 
  20   0   4       34.43      -49.61     33.52 o 
  21   0   4       26.52       -1.55     37.62 o 
  22   0   4       88.11       10.01     41.68 o 
  23   0   4      137.53      193.16     65.82 o 
  24   0   4       42.60      -41.89     53.63 o 
  25   0   4      135.27      176.11     70.70 o 
 -30   1   4       19.81       24.50     45.79 o 
 -29   1   4        0.32       30.95     44.03 o 
 -28   1   4       41.49       34.80     44.51 o 
 -27   1   4        9.20       59.84     43.24 o 
 -26   1   4      160.14      101.29     43.90 o 
 -25   1   4        0.51        9.95     37.13 o 
 -24   1   4      123.62      126.88     41.27 o 
 -23   1   4       43.03       96.80     37.12 o 
 -22   1   4      467.94      514.35     89.35 o 
 -21   1   4      398.29      401.78     40.72 o 
 -20   1   4       30.54       10.92     24.87 o 
 -19   1   4       38.42       17.96     28.92 o 
 -18   1   4       66.30       54.25     24.70 o 
 -17   1   4       39.58       50.06     23.85 o 
 -16   1   4       11.01       -0.02     16.73 o 
 -15   1   4        2.75      -17.11     15.93 o 
 -14   1   4       99.07       77.88     17.88 o 
 -13   1   4      368.04      371.63     31.26 o 
 -12   1   4     1824.11     1691.73     65.67 o 
 -11   1   4       86.13       67.84     22.20 o 
 -10   1   4        9.31       -2.11     12.87 o 
  -9   1   4      400.42      303.25     20.47 o 
  -8   1   4     1739.87     1614.36     61.01 o 
  -7   1   4     1186.36     1144.01     46.08 o 
  -6   1   4   108967.20   105529.70   3266.73 o 
  -5   1   4     1874.54     1856.67     65.97 o 
  -4   1   4      807.64      844.51     34.32 o 
  -3   1   4      376.57      362.41     23.67 o 
  -2   1   4    13484.65    13170.02    377.84 o 
  -1   1   4        1.72        6.05      9.58 o 
   0   1   4     1911.11     1963.58     76.75 o 
   1   1   4       91.40       96.24     12.64 o 
   2   1   4     1040.02      933.80     41.89 o 
   3   1   4      113.68      160.85     17.16 o 
   4   1   4      480.67      477.74     33.30 o 
   5   1   4        5.54        9.59      7.94 o 
   6   1   4     2578.68     2555.44     81.25 o 
   7   1   4        8.23       21.87      9.96 o 
   8   1   4        1.33        4.22     10.65 o 
   9   1   4      299.24      382.95     29.58 o 
  10   1   4     4605.97     5170.45    159.08 o 
  11   1   4      140.36      139.67     19.30 o 
  12   1   4     7893.39     7503.68    226.52 o 
  13   1   4      161.37      187.58     22.14 o 
  15   1   4        2.75       -0.52     18.86 o 
  16   1   4       18.57       25.13     20.94 o 
  17   1   4        0.17       35.85     23.01 o 
  18   1   4     1762.29     1541.83     67.65 o 
  19   1   4       22.24       26.20     24.84 o 
  20   1   4      514.60      417.17     39.28 o 
  21   1   4      163.81      170.25     39.02 o 
  22   1   4     2196.90     1876.29     93.13 o 
  23   1   4      108.73       61.04     36.50 o 
  24   1   4        0.04       59.40     57.88 o 
  25   1   4       82.92      248.57     77.29 o 
  26   1   4       26.03      214.11     75.48 o 
  27   1   4        3.04       80.40     74.47 o 
  28   1   4        4.37      181.52    121.02 o 
 -30   2   4        0.04       10.20     46.24 o 
 -29   2   4       13.21       97.06     47.87 o 
 -28   2   4       27.83       42.27     42.71 o 
 -27   2   4        0.00       51.03     42.93 o 
 -26   2   4       50.96       57.55     40.23 o 
 -25   2   4        0.99      -12.09     34.40 o 
 -24   2   4      107.80      112.50     54.42 o 
 -23   2   4       46.38       42.27     34.48 o 
 -22   2   4      562.74      614.10     51.41 o 
 -21   2   4      119.15      159.26     35.09 o 
 -20   2   4        1.53       39.22     26.58 o 
 -19   2   4       31.03       46.42     25.06 o 
 -18   2   4       34.25       63.85     28.26 o 
 -17   2   4       18.61       19.23     21.05 o 
 -16   2   4      436.57      357.86     33.61 o 
 -15   2   4       19.30       20.05     20.05 o 
 -14   2   4     1760.21     1775.88     71.24 o 
 -13   2   4      210.21      191.15     20.99 o 
 -12   2   4     2151.96     1866.99     66.56 o 
 -11   2   4      950.29      841.61     53.91 o 
 -10   2   4     3646.11     3581.71    124.88 o 
  -9   2   4     1816.60     1621.92     64.26 o 
  -8   2   4    35906.84    34036.78   1062.37 o 
  -7   2   4      566.91      579.93     40.68 o 
  -6   2   4     1710.73     1403.03     55.05 o 
  -5   2   4      692.99      639.83     32.35 o 
  -4   2   4    13148.70    13722.15    432.36 o 
  -3   2   4      205.24      227.91     16.23 o 
  -2   2   4     5011.96     4810.20    143.80 o 
  -1   2   4      726.09      877.53     62.47 o 
   0   2   4     4927.60     5023.97    187.79 o 
   1   2   4       37.81       46.20     13.25 o 
   2   2   4      810.83      992.56     49.04 o 
   3   2   4      940.06      831.54     43.01 o 
   4   2   4     6128.14     6098.18    229.01 o 
   5   2   4      337.69      330.73     17.35 o 
   6   2   4        0.25        5.12      8.72 o 
   7   2   4       13.36       20.03     10.64 o 
   8   2   4       43.42       61.21     15.02 o 
   9   2   4     2491.09     2480.89     82.42 o 
  10   2   4     5483.46     5549.79    170.66 o 
  11   2   4      120.69       73.24     17.08 o 
  12   2   4       86.38      100.47     18.90 o 
  13   2   4      266.85      339.13     39.55 o 
  14   2   4     4987.24     4870.77    155.61 o 
  15   2   4      399.46      386.37     32.21 o 
  16   2   4     3478.15     3425.67    117.63 o 
  17   2   4       92.76      163.68     30.76 o 
  18   2   4      240.22      250.89     32.31 o 
  19   2   4       19.44       11.46     30.66 o 
  20   2   4       69.41       62.78     34.87 o 
  21   2   4      320.23      261.38     57.04 o 
  22   2   4      378.85      336.29     67.20 o 
  23   2   4       17.47        5.62     46.23 o 
  24   2   4      233.27      212.64     58.63 o 
  25   2   4       50.35       28.62     51.10 o 
  26   2   4      161.58      209.45     78.99 o 
  27   2   4        5.08       60.83     70.70 o 
  28   2   4       89.56      119.53     76.87 o 
 -30   3   4        6.54       62.19     57.51 o 
 -29   3   4       59.40       61.60     47.03 o 
 -28   3   4       19.56       65.96     46.30 o 
 -27   3   4      101.72      138.08     48.54 o 
 -26   3   4      221.38      198.68     47.94 o 
 -25   3   4       20.65       23.93     39.43 o 
 -24   3   4        8.59       85.09     35.39 o 
 -23   3   4      194.86      263.50     42.73 o 
 -22   3   4      255.78      171.81     37.69 o 
 -21   3   4       53.35       33.87     31.85 o 
 -20   3   4       45.73      146.18     34.35 o 
 -19   3   4      332.93      393.18     41.42 o 
 -18   3   4      207.20      253.36     41.63 o 
 -17   3   4      886.55      918.78     59.49 o 
 -16   3   4      108.82      120.54     47.89 o 
 -15   3   4      171.54      177.59     38.97 o 
 -14   3   4      274.21      249.38     33.44 o 
 -13   3   4     1794.87     1779.81     74.80 o 
 -12   3   4      278.93      272.10     33.26 o 
 -11   3   4      757.28      810.63     45.36 o 
 -10   3   4     1901.53     1643.63     68.31 o 
  -9   3   4      549.46      576.14     36.59 o 
  -8   3   4      993.56      923.13     46.23 o 
  -7   3   4     2777.54     2597.30     93.73 o 
  -6   3   4       40.12       85.48     17.98 o 
  -5   3   4      629.49      580.87     37.61 o 
  -4   3   4        0.34      -15.37     10.25 o 
  -3   3   4        2.80        5.59     10.70 o 
  -2   3   4     2409.77     2536.16     99.61 o 
  -1   3   4      151.54      159.85     18.24 o 
   0   3   4      168.34      139.32     15.96 o 
   1   3   4     2477.71     2160.98     71.16 o 
   2   3   4    11388.99    11064.42    403.37 o 
   3   3   4     3772.22     3593.60    124.51 o 
   4   3   4      444.53      456.45     26.14 o 
   5   3   4     1214.20     1244.50     45.44 o 
   6   3   4      137.79      178.25     15.81 o 
   7   3   4     3870.39     3978.84    125.20 o 
   8   3   4      487.38      458.81     26.41 o 
   9   3   4        8.23       10.86     13.88 o 
  10   3   4      105.59       87.46     16.83 o 
  11   3   4      743.48      828.04     60.64 o 
  12   3   4      108.32      110.08     19.66 o 
  13   3   4       61.54       81.35     20.14 o 
  14   3   4      391.76      397.35     30.96 o 
  15   3   4      212.05      213.65     29.70 o 
  16   3   4     1004.38     1003.46     52.00 o 
  17   3   4     1265.67     1545.68     86.53 o 
  18   3   4       76.65      518.48    130.33 o 
  19   3   4      134.63      228.84     58.33 o 
  20   3   4       19.95       -7.89     43.13 o 
  21   3   4       55.77       40.39     58.89 o 
  22   3   4       16.82      125.47     52.29 o 
  23   3   4       58.01      124.36     96.23 o 
  24   3   4       50.56       61.09     54.34 o 
  25   3   4        0.01       38.66     50.92 o 
  26   3   4      271.17      237.24     66.95 o 
  27   3   4        2.26       91.92     59.47 o 
  28   3   4       44.32       96.46     76.04 o 
 -29   4   4       18.81      115.97     78.78 o 
 -28   4   4        5.99       68.02     53.42 o 
 -27   4   4        0.02       24.60     49.22 o 
 -26   4   4       11.75       50.71     39.36 o 
 -25   4   4        2.22       -0.04     35.37 o 
 -24   4   4        0.20      -21.82     34.09 o 
 -23   4   4      124.33      104.06     38.48 o 
 -22   4   4      118.15      197.67     41.82 o 
 -21   4   4      592.24      658.05     55.92 o 
 -20   4   4      353.13      403.55     45.14 o 
 -19   4   4      130.25      150.27     35.78 o 
 -18   4   4       51.03       70.04     46.06 o 
 -17   4   4      292.79      317.68     38.17 o 
 -16   4   4     1230.50     1271.23     72.75 o 
 -15   4   4      127.85      185.49     34.33 o 
 -14   4   4      310.83      264.97     33.41 o 
 -13   4   4      186.26      285.94     37.44 o 
 -12   4   4       77.41       43.43     23.70 o 
 -11   4   4       97.69      156.12     26.55 o 
 -10   4   4     1150.02     1163.46     56.99 o 
  -9   4   4     4810.84     4702.45    163.05 o 
  -8   4   4     1442.22     1505.13     65.34 o 
  -7   4   4      835.02      803.68     43.37 o 
  -6   4   4    10950.73    10865.55    351.16 o 
  -5   4   4       62.01       85.07     19.45 o 
  -4   4   4     8167.19     8917.02    290.46 o 
  -3   4   4        1.89       11.11     15.36 o 
  -2   4   4    12458.46    12621.37    369.99 o 
  -1   4   4      207.71      211.63     20.75 o 
   0   4   4       11.56       13.34     13.64 o 
   1   4   4      264.25      341.42     24.08 o 
   2   4   4     8514.72     9644.96    287.02 o 
   3   4   4      201.04      235.24     19.97 o 
   4   4   4     3789.38     3468.33    111.44 o 
   5   4   4     4940.84     5194.39    160.83 o 
   6   4   4       84.54      117.58     19.96 o 
   7   4   4        5.18      -16.86     16.31 o 
   8   4   4       38.56       22.70     14.99 o 
   9   4   4      190.31      234.18     22.03 o 
  10   4   4        2.83      -17.92     17.59 o 
  11   4   4      520.43      685.21     54.27 o 
  12   4   4      514.19      517.84     35.39 o 
  13   4   4     1700.57     1769.47    137.85 o 
  14   4   4     1711.43     1915.91     98.06 o 
  15   4   4      187.00      198.24     63.18 o 
  16   4   4     3273.72     3311.01    175.93 o 
  17   4   4       68.56       88.52     48.94 o 
  18   4   4        0.23       95.42     50.49 o 
  19   4   4      378.08      351.47     65.35 o 
  20   4   4     1478.16     1535.27    143.55 o 
  21   4   4      415.46      447.66     73.32 o 
  22   4   4      189.77      257.24     74.31 o 
  23   4   4      126.23      112.38     59.74 o 
  24   4   4        3.51       28.15     53.61 o 
  25   4   4       14.54       14.70     67.84 o 
  26   4   4        4.61      -37.58     50.60 o 
  27   4   4       10.83       48.48     61.48 o 
 -28   5   4       13.28       82.19     60.63 o 
 -27   5   4       25.42       36.93     55.92 o 
 -26   5   4       24.42      133.52     60.76 o 
 -25   5   4        2.48      108.91     48.09 o 
 -24   5   4       10.19       96.82     41.20 o 
 -23   5   4      365.03      393.58     50.47 o 
 -22   5   4        5.33       66.21     38.13 o 
 -21   5   4     1115.01     1040.37     79.37 o 
 -20   5   4       17.72      158.78     40.06 o 
 -19   5   4      351.85      390.89     46.72 o 
 -18   5   4      992.41     1078.56     66.29 o 
 -17   5   4       39.53       65.90     32.89 o 
 -16   5   4       45.38       82.03     31.32 o 
 -15   5   4      670.86      655.04     50.53 o 
 -14   5   4       52.70       11.19     36.03 o 
 -13   5   4      333.23      332.98     36.74 o 
 -12   5   4      634.85      611.10     54.59 o 
 -11   5   4       69.63      109.57     26.29 o 
 -10   5   4     1344.65     1206.16     64.17 o 
  -9   5   4     3545.96     3334.57    152.00 o 
  -8   5   4       77.09      113.02     24.70 o 
  -7   5   4     1634.41     1469.12     66.51 o 
  -6   5   4     1528.87     1581.83     68.59 o 
  -5   5   4      384.87      419.45     34.23 o 
  -4   5   4        3.39      -25.54     17.03 o 
  -3   5   4      271.65      344.43     39.19 o 
  -2   5   4      649.52      623.34     41.39 o 
  -1   5   4       78.69       75.38     19.58 o 
   0   5   4      391.34      481.06     32.14 o 
   1   5   4     7782.19     7099.44    216.87 o 
   2   5   4      160.89      201.98     25.53 o 
   3   5   4     7971.10     7412.23    283.19 o 
   4   5   4      342.04      455.09     31.22 o 
   6   5   4     3312.55     3690.48    120.72 o 
   7   5   4       12.69       -6.97     23.24 o 
   8   5   4       50.92       87.83     24.10 o 
   9   5   4        0.17      -12.58     17.97 o 
  10   5   4        6.85       16.66     19.18 o 
  11   5   4      214.33      192.16     35.96 o 
  12   5   4        9.98       39.32     30.32 o 
  13   5   4      983.51      932.38     68.15 o 
  15   5   4      187.02      160.66     54.78 o 
  17   5   4      184.96      243.81     77.47 o 
  18   5   4     1072.57      857.00     89.55 o 
  19   5   4        5.66       84.28     49.20 o 
  20   5   4      757.54      959.64    121.97 o 
  21   5   4       12.23       73.51     72.63 o 
  22   5   4       31.81      -29.27     47.77 o 
  23   5   4        2.05       27.20     55.37 o 
  24   5   4        1.53      -34.87     54.34 o 
  25   5   4        3.29       65.41     61.57 o 
  26   5   4       59.98       62.37     63.56 o 
 -27   6   4        2.54      -68.24     67.65 o 
 -26   6   4        2.41       25.40     54.03 o 
 -25   6   4       14.18       27.84     55.46 o 
 -24   6   4        5.12      102.49     63.61 o 
 -23   6   4      297.62      291.59     57.18 o 
 -22   6   4        7.99       55.65     42.96 o 
 -21   6   4      463.20      384.71     51.19 o 
 -20   6   4      139.94       97.49     40.59 o 
 -19   6   4      193.66      204.68     43.26 o 
 -18   6   4       23.21       68.20     36.04 o 
 -17   6   4        3.41      -29.22     32.95 o 
 -16   6   4      113.40       75.34     34.47 o 
 -15   6   4      262.42      259.30     46.21 o 
 -14   6   4        0.60      -38.50     25.67 o 
 -13   6   4        0.32      -28.40     25.81 o 
 -12   6   4       11.63       18.68     26.56 o 
 -11   6   4      806.62      766.49     51.21 o 
 -10   6   4        0.03      -26.17     21.93 o 
  -9   6   4      257.88      254.95     33.79 o 
  -8   6   4       44.79       61.69     25.12 o 
  -7   6   4      119.71      137.19     29.63 o 
  -6   6   4     2308.80     2407.86     97.29 o 
  -5   6   4       53.27        1.34     21.74 o 
  -4   6   4      384.74      419.56     36.82 o 
  -3   6   4      292.61      280.72     41.94 o 
  -2   6   4      255.48      190.72     28.90 o 
  -1   6   4      615.69      725.63     48.36 o 
   0   6   4       45.29       33.57     31.28 o 
   1   6   4      277.85      259.10     27.53 o 
   2   6   4     3206.83     3147.02    108.12 o 
   3   6   4      165.19      228.60     42.48 o 
   4   6   4      279.59      286.60     26.30 o 
   5   6   4      572.55      870.05     49.26 o 
   6   6   4     1443.01     1536.05     70.98 o 
   7   6   4        4.55       40.65     26.90 o 
   8   6   4        9.01       -3.25     27.34 o 
   9   6   4       56.48       55.83     29.89 o 
  10   6   4       51.63       31.34     31.96 o 
  11   6   4      143.39       74.25     33.30 o 
  12   6   4      322.45      252.03     55.22 o 
  13   6   4       14.07       64.11     70.46 o 
  14   6   4     1140.53     1064.92     95.75 o 
  15   6   4      386.32      429.40     73.78 o 
  16   6   4      769.96      868.82     91.29 o 
  17   6   4       65.36       80.91     49.03 o 
  18   6   4        0.33       96.98     83.20 o 
  19   6   4       14.84       53.18     52.68 o 
  20   6   4       62.48      128.60     58.55 o 
  21   6   4       28.61       39.40     56.30 o 
  22   6   4      293.43      509.80     85.24 o 
  23   6   4        1.83       75.70     57.72 o 
  24   6   4        1.81       92.32     63.33 o 
  25   6   4        3.50      -72.08     76.23 o 
 -26   7   4        0.15       83.78    121.02 o 
 -25   7   4       17.97       25.70     60.87 o 
 -24   7   4       10.89       88.39     61.57 o 
 -23   7   4        2.92       11.09     56.02 o 
 -22   7   4       75.67       84.06     57.93 o 
 -21   7   4       98.67       -6.23     50.92 o 
 -20   7   4      272.76      258.98     56.22 o 
 -19   7   4       49.29       40.67     43.03 o 
 -18   7   4       10.03       58.38     42.71 o 
 -17   7   4      355.83      365.19     51.48 o 
 -16   7   4       75.28       40.74     36.54 o 
 -15   7   4       22.75       30.05     32.12 o 
 -14   7   4        1.24      -41.10     27.40 o 
 -13   7   4       33.25       18.15     30.44 o 
 -12   7   4      182.62      222.04     37.70 o 
 -11   7   4       33.27      -27.30     35.78 o 
 -10   7   4      443.69      459.37     44.76 o 
  -9   7   4        0.01       -7.78     24.69 o 
  -8   7   4      311.98      343.25     39.32 o 
  -7   7   4      249.46      220.13     35.70 o 
  -6   7   4       61.40      170.53     32.58 o 
  -5   7   4     1293.60     1254.21     70.46 o 
  -4   7   4        0.03       17.20     25.30 o 
  -3   7   4      834.01      886.39     90.58 o 
  -2   7   4     1988.75     2002.19     98.93 o 
  -1   7   4      164.89      122.66     29.80 o 
   0   7   4     2162.06     2580.49    104.50 o 
   1   7   4      243.71      326.04     32.35 o 
   2   7   4       13.03      -19.25     23.80 o 
   3   7   4        0.52      -14.88     29.56 o 
   4   7   4       22.10        2.48     23.18 o 
   5   7   4       43.32       26.19     24.45 o 
   6   7   4       17.24       18.17     29.20 o 
   7   7   4      317.50      263.08     43.90 o 
   8   7   4      245.77      188.07     42.44 o 
   9   7   4       72.15       16.87     36.46 o 
  10   7   4       83.95      107.60     49.50 o 
  11   7   4      156.65       61.08     49.58 o 
  12   7   4      354.00      345.36     65.24 o 
  13   7   4      894.18      831.25     89.07 o 
  14   7   4      135.31      213.95     57.72 o 
  15   7   4       34.42       40.09     51.28 o 
  16   7   4       33.61       -8.27     45.63 o 
  17   7   4       25.95       -7.88     47.51 o 
  18   7   4      127.57       -9.14     50.60 o 
  19   7   4       76.26      116.89     60.76 o 
  20   7   4       16.49      113.35     59.56 o 
  21   7   4       31.21      -30.02     55.92 o 
  22   7   4      139.28      176.33     72.16 o 
  23   7   4       13.43       45.25     63.33 o 
  24   7   4      175.74      263.12     79.51 o 
 -24   8   4        7.03       94.36     69.45 o 
 -23   8   4        1.63        7.28     58.91 o 
 -22   8   4        3.48       38.02     59.27 o 
 -21   8   4        5.22       32.31     61.37 o 
 -20   8   4      198.56      217.35     69.77 o 
 -19   8   4       58.92       65.93    101.85 o 
 -18   8   4       12.77       32.48     62.51 o 
 -17   8   4       69.19       96.88     49.78 o 
 -16   8   4        5.79      -37.77     45.95 o 
 -15   8   4      325.94      379.72     60.80 o 
 -14   8   4       41.73       45.01     34.43 o 
 -13   8   4       68.66       53.07     34.70 o 
 -12   8   4        1.97       26.39     32.64 o 
 -11   8   4       54.60       66.58     48.26 o 
 -10   8   4        4.51       36.95     34.88 o 
  -9   8   4       61.36       54.18     43.12 o 
  -8   8   4       15.08      118.00     33.79 o 
  -7   8   4      370.79      541.54     50.43 o 
  -6   8   4      594.83      899.81     74.62 o 
  -5   8   4      161.13      316.54     42.72 o 
  -4   8   4      926.50     1045.69     66.31 o 
  -3   8   4      874.31      988.90     71.32 o 
  -2   8   4      118.88      168.70     47.96 o 
   0   8   4     3495.34     3481.51    155.01 o 
   1   8   4       56.46      147.33     33.59 o 
   2   8   4     1477.96     1200.37     81.29 o 
   3   8   4        0.02        5.97     34.03 o 
   4   8   4      221.60      226.51     44.91 o 
   5   8   4       41.39      -20.19     34.26 o 
   6   8   4      212.26      172.40     42.11 o 
   7   8   4        1.43      -29.64     32.46 o 
   8   8   4      194.37       50.97     80.03 o 
   9   8   4      295.14      242.89     61.64 o 
  10   8   4       55.59       35.05     47.89 o 
  11   8   4      409.40      410.15     71.53 o 
  12   8   4      427.12      414.14    138.26 o 
  13   8   4        7.03      -61.71     41.14 o 
  14   8   4       78.56       70.34     53.63 o 
  15   8   4        0.01       21.88     50.66 o 
  16   8   4        0.22      -17.56     71.56 o 
  17   8   4       19.00       -2.46     54.03 o 
  18   8   4        1.92       29.01     58.63 o 
  19   8   4        4.73       52.65     60.23 o 
  20   8   4       90.32       20.49     59.00 o 
  21   8   4        0.00       39.63     60.76 o 
  22   8   4      101.59      190.02     72.84 o 
 -22   9   4        0.59      105.84     69.80 o 
 -21   9   4       10.54       68.81     71.55 o 
 -20   9   4       54.00       59.90     62.18 o 
 -19   9   4        0.16      109.72     64.30 o 
 -18   9   4        0.39      -15.79     52.33 o 
 -17   9   4       37.57      100.58     66.93 o 
 -16   9   4       40.70       60.62     65.58 o 
 -15   9   4        9.29       60.63     62.61 o 
 -14   9   4        9.62       12.49     47.03 o 
 -13   9   4       25.88       34.17     41.89 o 
 -12   9   4      152.43      138.79     45.33 o 
 -11   9   4       10.60        7.66     33.88 o 
 -10   9   4      490.73      486.70     56.12 o 
  -9   9   4       77.41      149.57     42.29 o 
  -8   9   4      757.51      745.15     60.37 o 
  -7   9   4      111.26      228.30     43.04 o 
  -6   9   4     2587.51     2539.42    157.21 o 
  -4   9   4      191.31      374.56     52.82 o 
  -2   9   4      420.71      536.88    155.92 o 
  -1   9   4      437.61      358.12     90.99 o 
   0   9   4        9.28      132.25     42.58 o 
   1   9   4      682.72      940.58    141.08 o 
   2   9   4      264.46      316.71     52.36 o 
   3   9   4        0.06       -9.02     35.41 o 
   4   9   4       10.25      -48.24     35.45 o 
   5   9   4       46.19       65.56     40.55 o 
   6   9   4       10.78      -59.03     39.35 o 
   7   9   4       51.72       86.07     50.11 o 
   8   9   4      561.09      513.71     76.01 o 
   9   9   4       99.31      121.38     52.52 o 
  10   9   4      186.73       74.55     51.65 o 
  11   9   4      103.50      -25.93     73.97 o 
  12   9   4        3.49      -48.12     45.86 o 
  13   9   4       81.79       71.19     79.31 o 
  14   9   4      129.56      124.28     58.63 o 
  15   9   4        5.25       26.19     55.22 o 
  16   9   4      117.52       31.42     56.02 o 
  17   9   4        3.39       10.79     57.93 o 
  18   9   4       36.44       17.38     61.50 o 
  19   9   4        9.53       52.48     62.84 o 
  20   9   4       29.05       -1.83     59.67 o 
 -19  10   4        0.71       32.08     62.13 o 
 -18  10   4        6.86       38.12     58.89 o 
 -17  10   4        6.87        4.34     57.53 o 
 -16  10   4        0.00       21.64     65.58 o 
 -15  10   4       38.00       70.93     68.88 o 
 -14  10   4       56.87       74.47     69.12 o 
 -13  10   4        0.00       26.03     55.61 o 
 -12  10   4      101.24       93.81     56.31 o 
 -11  10   4       75.03      125.08     48.49 o 
 -10  10   4      530.61      493.90     63.73 o 
  -9  10   4        5.21       92.34     47.26 o 
  -8  10   4      527.60      545.76     95.40 o 
  -7  10   4      604.23      811.69     72.75 o 
  -6  10   4      152.17      233.60     68.53 o 
  -5  10   4      165.39      201.19     50.88 o 
  -4  10   4      779.30      949.13     78.92 o 
  -3  10   4      177.82      463.08     86.13 o 
  -2  10   4      542.51      772.64    162.91 o 
  -1  10   4      450.06      628.35    148.94 o 
   0  10   4      137.70      201.01     49.68 o 
   1  10   4      465.10      583.73     65.16 o 
   2  10   4      144.55      305.21     55.28 o 
   3  10   4        0.90       27.41     39.92 o 
   4  10   4      733.28      582.92     83.11 o 
   5  10   4      141.30      250.97     63.48 o 
   6  10   4       82.07      214.17     98.75 o 
   7  10   4        0.01       31.00     52.29 o 
   8  10   4       19.96       11.40     49.98 o 
   9  10   4       34.86       63.61     56.43 o 
  10  10   4       57.25      -13.66     52.68 o 
  11  10   4       16.72      -20.46     53.83 o 
  12  10   4      204.51      170.05     79.58 o 
  13  10   4        8.37      -37.26     51.64 o 
  14  10   4      112.55      138.73     67.07 o 
  15  10   4        1.07       54.73     64.30 o 
  16  10   4       49.98       86.06     62.31 o 
  17  10   4       17.08      -19.01     63.33 o 
 -15  11   4        0.13       37.65     74.00 o 
 -14  11   4        0.32       63.30     73.56 o 
 -13  11   4        0.58       -3.57     70.25 o 
 -12  11   4        2.63       38.47     56.81 o 
 -11  11   4        4.04       20.77     66.93 o 
 -10  11   4        0.22      -14.18     69.34 o 
  -9  11   4       13.15      123.50     73.56 o 
  -8  11   4       64.00       33.30     52.72 o 
  -7  11   4        5.86      -69.82     46.54 o 
  -6  11   4       53.60       90.25     74.47 o 
  -5  11   4       39.43       35.49     63.63 o 
  -4  11   4       83.58      154.31     72.32 o 
  -3  11   4       26.74       75.18     51.31 o 
  -2  11   4      227.71      271.10     85.30 o 
  -1  11   4       16.91       83.78    102.40 o 
   0  11   4      954.20      842.46    172.22 o 
   1  11   4      132.03      164.89     65.36 o 
   2  11   4      124.32       84.57     72.22 o 
   3  11   4        0.00        6.75     49.58 o 
   4  11   4        5.21      -45.02     48.94 o 
   5  11   4        7.33      117.02     58.20 o 
   6  11   4      150.68      229.96     81.84 o 
   7  11   4        2.64        6.61     54.60 o 
   8  11   4       51.53       72.60     58.20 o 
   9  11   4        2.02        9.14     54.34 o 
  10  11   4       43.85       15.15     55.61 o 
  11  11   4       12.07       44.68     54.69 o 
  12  11   4       37.31      137.76     66.84 o 
  13  11   4        5.55        7.72     59.27 o 
 -10  12   4       24.89      125.67    130.33 o 
  -9  12   4        7.20      111.71    121.02 o 
  -8  12   4        0.99       23.27    107.05 o 
  -7  12   4       45.81      232.72    130.33 o 
  -6  12   4       34.55       83.78    116.36 o 
  -5  12   4       17.46       13.33     70.41 o 
  -4  12   4       21.60      145.58     74.80 o 
  -3  12   4       12.27       99.81     72.69 o 
  -2  12   4       33.59       35.46     68.88 o 
  -1  12   4      153.56      230.99     88.43 o 
   2  12   4        8.72      237.38    134.98 o 
   3  12   4       15.69       17.58     72.69 o 
   4  12   4       63.64       -1.72    100.07 o 
   5  12   4       73.82       97.68     82.29 o 
   6  12   4        2.59       86.44     58.73 o 
   7  12   4        7.41       42.28     57.93 o 
   8  12   4       34.60       60.99     59.36 o 
 -30   1   5        4.74       96.29     51.42 o 
 -29   1   5        0.36       47.02     45.34 o 
 -28   1   5        0.49       -4.70     40.71 o 
 -27   1   5       37.06       61.97     43.60 o 
 -26   1   5       17.80      -18.02     55.59 o 
 -25   1   5      295.83      201.79     47.36 o 
 -24   1   5        4.25       12.85     41.30 o 
 -23   1   5      489.90      450.33     52.87 o 
 -22   1   5       27.00       69.40     34.68 o 
 -21   1   5      148.06      106.12     38.97 o 
 -20   1   5      270.79      253.89     34.09 o 
 -19   1   5        0.33      -15.54     21.34 o 
 -18   1   5       17.42       -5.70     20.96 o 
 -17   1   5      327.21      281.13     42.08 o 
 -16   1   5      746.91      662.09     36.82 o 
 -15   1   5      374.71      385.38     29.84 o 
 -14   1   5      170.41      176.83     23.27 o 
 -13   1   5      615.11      586.11     60.36 o 
 -12   1   5       54.56       68.70     23.42 o 
 -11   1   5      260.56      221.55     18.61 o 
 -10   1   5       12.01       30.43     15.36 o 
  -9   1   5     1217.79     1220.48     45.31 o 
  -8   1   5        5.64        7.59     14.12 o 
  -7   1   5     4242.63     4279.07    142.05 o 
  -6   1   5      330.39      343.31     22.81 o 
  -5   1   5      463.99      478.88     26.80 o 
  -4   1   5     2260.62     2064.86     65.75 o 
  -3   1   5   142544.56   141055.86   4014.11 o 
  -2   1   5      886.63      895.22     32.02 o 
  -1   1   5     1304.24     1080.07     51.22 o 
   0   1   5        1.92        7.73      9.24 o 
   1   1   5     1399.74     1585.76     65.10 o 
   2   1   5     2099.16     1981.79     80.26 o 
   3   1   5     4046.48     4359.24    164.50 o 
   4   1   5        0.42       15.61      8.08 o 
   5   1   5      211.87      249.66     20.32 o 
   6   1   5       47.70       62.33     11.32 o 
   7   1   5      500.96      500.53     26.39 o 
   8   1   5      468.12      521.85     27.59 o 
   9   1   5     1567.45     1624.54     58.78 o 
  10   1   5     4183.61     4704.07    147.07 o 
  11   1   5      530.04      685.35     35.85 o 
  12   1   5     1924.87     1865.77     68.30 o 
  13   1   5     1205.08     1229.27     51.43 o 
  14   1   5      163.30      178.24     27.41 o 
  15   1   5      117.93      111.88     23.34 o 
  16   1   5       19.03        2.06     21.48 o 
  17   1   5     1010.08      838.73     47.61 o 
  18   1   5       54.73       59.34     24.63 o 
  19   1   5        9.14      -33.55     22.37 o 
  20   1   5      356.36      229.88     35.07 o 
  21   1   5      419.48      419.02     42.68 o 
  22   1   5        8.74       62.29     55.27 o 
  23   1   5      255.20      205.86     55.49 o 
  24   1   5       48.92       39.71     47.11 o 
  25   1   5      391.12      379.96     85.38 o 
  26   1   5       16.21       27.81     66.93 o 
  27   1   5       25.63      107.05    102.40 o 
 -30   2   5       18.82       93.52     49.64 o 
 -29   2   5       14.84       21.88     44.07 o 
 -28   2   5       61.41       43.97     45.68 o 
 -27   2   5        0.84       29.46     42.03 o 
 -26   2   5       32.04      -37.02     40.25 o 
 -25   2   5      199.59      131.65     47.03 o 
 -24   2   5      160.89      196.26     65.17 o 
 -23   2   5      644.59      747.01     64.58 o 
 -22   2   5      176.63      231.67     37.57 o 
 -21   2   5     1064.09     1013.22     62.24 o 
 -20   2   5        4.94       44.92     27.55 o 
 -19   2   5      775.25      779.02     51.02 o 
 -18   2   5       25.47      -27.66     20.05 o 
 -17   2   5      144.69      125.54     29.80 o 
 -16   2   5        1.51      -15.24     21.25 o 
 -15   2   5     1052.28     1132.76    112.86 o 
 -14   2   5      204.52      222.98     28.51 o 
 -13   2   5     1295.66     1126.43     47.22 o 
 -12   2   5       36.06      -13.61     27.03 o 
 -11   2   5      438.31      382.12     30.26 o 
 -10   2   5       18.06       31.28     17.11 o 
  -9   2   5        0.05       18.23     15.36 o 
  -8   2   5      147.07      154.41     19.86 o 
  -7   2   5      150.35      148.83     19.07 o 
  -6   2   5      195.80      202.53     30.49 o 
  -5   2   5      131.14      171.52     17.92 o 
  -4   2   5     1046.49     1065.51     54.81 o 
  -3   2   5    87080.88    84548.81   2410.39 o 
  -2   2   5      540.54      746.39     75.63 o 
  -1   2   5     3442.94     3321.37    111.63 o 
   0   2   5     1648.37     1429.54     62.77 o 
   1   2   5    12253.90    11421.38    412.59 o 
   2   2   5       26.06        4.98     13.67 o 
   3   2   5     5769.08     6893.82    256.33 o 
   4   2   5       33.46       64.77     16.36 o 
   5   2   5     4670.53     4541.40    174.98 o 
   6   2   5      384.84      399.69     25.33 o 
   7   2   5     5148.72     5205.91    158.24 o 
   8   2   5      213.26      253.78     19.79 o 
   9   2   5       45.63       98.84     22.92 o 
  10   2   5     1227.21     1129.99     47.35 o 
  11   2   5       19.78       51.42     21.16 o 
  12   2   5       52.37       79.66     20.74 o 
  13   2   5      249.78      431.69     31.08 o 
  14   2   5      499.29      650.10     38.81 o 
  15   2   5     5785.84     5365.50    171.96 o 
  16   2   5       81.75      121.63     24.86 o 
  17   2   5     1212.11     1091.89     56.16 o 
  18   2   5       25.24       20.31     25.91 o 
  19   2   5      133.99      114.12     40.98 o 
  20   2   5      570.51      482.85     66.15 o 
  21   2   5       47.59       50.58     46.53 o 
  22   2   5        0.02       31.69     48.22 o 
  23   2   5      181.14      196.45     57.92 o 
  24   2   5       18.58      125.87     57.00 o 
  25   2   5      518.88      506.82    101.90 o 
  26   2   5       21.03       25.16     61.88 o 
  27   2   5       23.58       24.16     68.88 o 
  28   2   5       29.02      125.87     74.84 o 
 -30   3   5        7.69      145.67     53.37 o 
 -29   3   5       43.66       77.39     48.77 o 
 -28   3   5        6.26       82.58     51.06 o 
 -27   3   5       77.03       52.46     44.03 o 
 -26   3   5       45.56       12.83     39.43 o 
 -25   3   5      125.55      123.23     46.33 o 
 -24   3   5        0.07       28.73     33.60 o 
 -23   3   5      457.79      413.16     64.84 o 
 -22   3   5      293.27      274.18     41.51 o 
 -21   3   5        6.77       65.78     37.64 o 
 -20   3   5       68.31      101.76     31.64 o 
 -19   3   5     1519.57     1513.23     76.22 o 
 -18   3   5       14.63      -33.76     22.51 o 
 -17   3   5        1.67      -17.03     24.35 o 
 -16   3   5      395.90      391.69     41.66 o 
 -15   3   5        8.01        6.66     24.40 o 
 -14   3   5      241.73      218.08     30.00 o 
 -13   3   5     2597.24     2693.02    103.24 o 
 -12   3   5       47.57       75.73     22.54 o 
 -11   3   5      947.96      910.56     48.69 o 
 -10   3   5      725.14      756.69     46.35 o 
  -9   3   5     3897.65     3852.20    134.57 o 
  -8   3   5      139.07      131.14     20.69 o 
  -7   3   5     1438.96     1537.91     62.51 o 
  -6   3   5      196.69      305.24     24.70 o 
  -5   3   5       20.09       34.72     12.17 o 
  -4   3   5      181.13      264.25     19.28 o 
  -3   3   5     2703.84     2632.57     85.27 o 
  -2   3   5      337.18      613.31     80.34 o 
  -1   3   5     2093.10     2047.84     68.67 o 
   0   3   5      355.69      409.19     46.08 o 
   1   3   5    13245.96    12719.34    458.70 o 
   2   3   5     1265.08     1516.11     70.95 o 
   3   3   5      318.49      371.19     31.58 o 
   4   3   5     1547.44     1650.74     78.14 o 
   5   3   5      456.38      596.06     31.85 o 
   7   3   5      680.62      679.06     38.16 o 
   8   3   5       82.86      110.63     15.41 o 
   9   3   5     3917.06     3930.88    125.76 o 
  10   3   5        1.64       -1.56     13.87 o 
  11   3   5      124.63      230.10     22.63 o 
  12   3   5       13.87       34.48     23.94 o 
  13   3   5      436.98      516.42     36.39 o 
  14   3   5      179.69      169.31     24.72 o 
  15   3   5        9.73       38.63     25.34 o 
  16   3   5      169.82      193.48     39.44 o 
  17   3   5      437.31      524.61     54.31 o 
  18   3   5       58.05      117.65     50.60 o 
  19   3   5      673.53      699.57     76.43 o 
  20   3   5      444.86      481.65     70.78 o 
  21   3   5      162.65      160.84     64.12 o 
  22   3   5       65.66      -18.29     45.83 o 
  23   3   5        2.40       31.92     56.89 o 
  24   3   5       23.31      -13.55     70.12 o 
  25   3   5        2.58       71.78     53.31 o 
  26   3   5       53.10      115.87     60.63 o 
  27   3   5       30.70       34.31     66.23 o 
 -29   4   5      119.79       87.53     54.57 o 
 -28   4   5        3.82       51.64     43.34 o 
 -27   4   5        6.20       30.06     44.13 o 
 -26   4   5       38.48       28.54     37.73 o 
 -25   4   5      173.26      122.46     41.75 o 
 -24   4   5      103.81      150.52     41.32 o 
 -23   4   5      857.63      820.95     62.60 o 
 -22   4   5        4.80       41.31     36.25 o 
 -21   4   5      270.20      330.57     43.80 o 
 -20   4   5        2.66      -41.24     27.49 o 
 -19   4   5      356.63      430.62     44.99 o 
 -18   4   5      130.52      156.69     37.97 o 
 -17   4   5      170.00      217.31     38.55 o 
 -16   4   5        2.17       -5.91     24.27 o 
 -15   4   5       44.09       47.60     26.02 o 
 -14   4   5        0.23      -30.31     20.20 o 
 -13   4   5     1650.58     1624.46     86.11 o 
 -12   4   5       81.77      101.95     26.16 o 
 -11   4   5      220.50      181.73     27.67 o 
 -10   4   5       99.31      107.62     34.97 o 
  -9   4   5        0.01       -7.63     17.50 o 
  -8   4   5      502.60      566.49     41.29 o 
  -7   4   5     1858.71     2055.37     72.66 o 
  -6   4   5       44.55       74.43     15.84 o 
  -5   4   5     2368.99     2286.83     78.43 o 
  -4   4   5       26.63       36.95     18.39 o 
  -3   4   5     1720.45     1718.04     67.85 o 
  -2   4   5      291.80      384.93     27.48 o 
  -1   4   5     1580.51     1603.92     59.73 o 
   0   4   5      869.39     1060.76     67.58 o 
   1   4   5     4419.11     4234.86    132.55 o 
   3   4   5     7464.17     8316.91    248.25 o 
   4   4   5     1865.01     2542.20     83.75 o 
   5   4   5    20631.29    22913.72    664.78 o 
   6   4   5      250.91      228.13     20.19 o 
   7   4   5      703.17      774.10     36.07 o 
   8   4   5        0.07        4.72     13.78 o 
   9   4   5        0.17       -5.12     13.10 o 
  10   4   5       66.07       77.41     17.62 o 
  11   4   5      343.62      426.04     45.86 o 
  12   4   5      314.18      414.54     49.04 o 
  13   4   5      605.92      807.12     79.95 o 
  14   4   5       18.54       46.47     31.67 o 
  15   4   5      189.81      451.11     67.96 o 
  16   4   5     1645.03     1643.84    114.57 o 
  17   4   5       30.93       63.23     49.06 o 
  18   4   5      698.79      734.33     85.83 o 
  19   4   5        0.88      182.53     56.75 o 
  20   4   5        0.00       81.33     52.05 o 
  21   4   5       26.03       38.13     49.81 o 
  22   4   5      100.84      -24.87     49.81 o 
  23   4   5       39.29       30.54     66.31 o 
  24   4   5       95.45       88.75     69.19 o 
  25   4   5        2.13        7.59     54.34 o 
  26   4   5        3.09       62.98     59.27 o 
  27   4   5       54.66        6.09     58.63 o 
 -28   5   5        3.90      176.97     74.84 o 
 -27   5   5       68.71       68.98     49.35 o 
 -26   5   5       50.46       72.86     45.88 o 
 -25   5   5       10.36      -14.87     37.12 o 
 -24   5   5       27.83       44.69     43.94 o 
 -23   5   5        2.71       55.56     37.53 o 
 -22   5   5      134.39      211.44     44.17 o 
 -21   5   5      842.81      793.01     82.09 o 
 -20   5   5        0.23      -35.89     31.92 o 
 -19   5   5      426.90      427.57     76.27 o 
 -18   5   5       23.68       37.61     40.42 o 
 -17   5   5      513.66      624.56     56.18 o 
 -16   5   5      299.22      382.37     42.65 o 
 -15   5   5      180.70      201.88     44.04 o 
 -14   5   5       45.76      -10.59     24.65 o 
 -13   5   5       17.71       -7.64     22.98 o 
 -12   5   5      196.13      214.52     32.26 o 
 -11   5   5      688.31      727.24     47.66 o 
 -10   5   5      273.25      261.49     32.39 o 
  -9   5   5      578.82      646.89     44.27 o 
  -8   5   5        8.25      -35.66     26.02 o 
  -7   5   5      380.66      333.77     27.11 o 
  -6   5   5       15.72       24.51     17.34 o 
  -5   5   5        3.15       -2.45     16.56 o 
  -4   5   5      526.52      601.14     35.43 o 
  -3   5   5      346.23      380.70     31.39 o 
  -2   5   5       29.47       98.24     22.35 o 
  -1   5   5     3151.50     3554.79    118.10 o 
   0   5   5      530.79      555.70     34.69 o 
   1   5   5    14344.70    14187.70    418.00 o 
   3   5   5     4325.11     4542.76    143.97 o 
   4   5   5     3273.79     3241.43    107.32 o 
   5   5   5      514.42      636.93     46.27 o 
   6   5   5       70.80       90.87     17.67 o 
   7   5   5      173.77      201.97     25.41 o 
   8   5   5      219.29      181.05     24.81 o 
   9   5   5       74.46      134.39     32.24 o 
  10   5   5       94.90       75.32     30.65 o 
  11   5   5      106.69      124.14     32.46 o 
  12   5   5      209.04      178.90     40.28 o 
  13   5   5     7008.66     6276.09    254.61 o 
  14   5   5       94.32      181.09     52.52 o 
  15   5   5      647.96      658.12     78.62 o 
  16   5   5      290.14      401.47     67.11 o 
  17   5   5     4485.42     4265.45    222.01 o 
  18   5   5       78.40      213.04     60.76 o 
  19   5   5     2816.74     2327.67    152.22 o 
  20   5   5      145.71      265.26     63.33 o 
  21   5   5      193.25      144.09     61.48 o 
  22   5   5        1.87       75.76     61.13 o 
  23   5   5      192.50      322.87     72.24 o 
  24   5   5        4.04        4.58     56.30 o 
  25   5   5       39.09       74.73     60.63 o 
  26   5   5        7.83      117.71     66.15 o 
 -27   6   5        1.88       27.38     59.98 o 
 -26   6   5        5.90       53.98     57.72 o 
 -25   6   5       78.31       52.11     50.29 o 
 -24   6   5        0.87       67.77     46.99 o 
 -23   6   5       92.33       71.23     45.72 o 
 -22   6   5      251.23      228.02     60.97 o 
 -21   6   5      260.95      150.65     46.72 o 
 -20   6   5       32.17      -11.50     34.28 o 
 -19   6   5      471.78      369.95     85.99 o 
 -18   6   5       32.86       22.00     35.95 o 
 -17   6   5        7.40      -11.51     32.24 o 
 -16   6   5       18.39      -10.24     29.45 o 
 -15   6   5      376.44      302.69     40.88 o 
 -14   6   5       70.66      103.25     32.68 o 
 -13   6   5      168.30      203.86     35.07 o 
 -12   6   5      250.87      219.29     34.92 o 
 -11   6   5      116.15       98.43     45.22 o 
 -10   6   5       43.49        8.29     31.75 o 
  -9   6   5      276.47      358.93     68.83 o 
  -8   6   5      194.14      191.08     31.63 o 
  -7   6   5      889.27      944.64     55.52 o 
  -6   6   5      285.94      293.79     28.82 o 
  -5   6   5     5376.44     4847.47    156.40 o 
  -4   6   5       10.09       16.85     19.16 o 
  -3   6   5      358.07      350.37     37.12 o 
  -2   6   5       71.65       88.96     23.90 o 
  -1   6   5      330.50      438.58     52.04 o 
   0   6   5        0.09      -21.80     17.36 o 
   1   6   5      123.82       91.71     21.75 o 
   2   6   5      149.59      114.15     22.14 o 
   3   6   5      978.41      906.22     44.62 o 
   4   6   5     1390.04     1349.50     79.10 o 
   5   6   5      382.11      438.96     36.04 o 
   6   6   5      114.11      114.11     32.59 o 
   7   6   5        3.95       12.25     27.78 o 
   8   6   5       51.26        8.33     25.84 o 
   9   6   5      212.58      178.96     36.55 o 
  10   6   5       14.96       52.34     32.89 o 
  11   6   5       51.92      -21.91     31.09 o 
  12   6   5       65.95       38.10     48.07 o 
  13   6   5     1536.17     1696.48    146.44 o 
  14   6   5        4.66       22.43     47.28 o 
  15   6   5     1030.58     1090.59    133.09 o 
  16   6   5     1382.36     1379.84    113.61 o 
  17   6   5      282.54      269.96     64.14 o 
  18   6   5       14.27       -8.20     48.59 o 
  19   6   5     1036.17      952.85    100.23 o 
  20   6   5       29.40      106.67     60.14 o 
  21   6   5      293.56      384.55     77.67 o 
  22   6   5       29.40       49.76     61.69 o 
  23   6   5       31.95       60.47     62.86 o 
  24   6   5       61.89      138.28     85.89 o 
  25   6   5        0.24      -71.90     97.74 o 
 -26   7   5       21.71       86.48     68.72 o 
 -25   7   5        1.10       16.09     55.83 o 
 -24   7   5       23.09        5.18     54.34 o 
 -23   7   5      166.30      271.55     78.27 o 
 -22   7   5       17.60       71.81     48.85 o 
 -21   7   5       32.20       -9.51     45.68 o 
 -20   7   5       61.21       47.21     75.24 o 
 -19   7   5       16.32       59.58     42.34 o 
 -18   7   5       27.89       32.95     38.84 o 
 -17   7   5       87.58      103.33     40.56 o 
 -16   7   5       25.64        5.75     33.44 o 
 -15   7   5      771.97      847.21     63.01 o 
 -14   7   5      208.76      183.23     37.88 o 
 -13   7   5      480.80      612.06     52.55 o 
 -12   7   5      101.19      132.40     34.39 o 
 -11   7   5       34.71       -8.81     28.17 o 
 -10   7   5        0.11        4.78     27.06 o 
  -9   7   5       48.93       45.42     28.66 o 
  -8   7   5      692.91      789.57     65.80 o 
  -7   7   5      165.56      150.06     32.59 o 
  -6   7   5       17.90       27.58     31.15 o 
  -5   7   5      156.17      199.35     29.00 o 
  -4   7   5      268.35      349.08     33.08 o 
  -3   7   5      217.55      213.34     40.09 o 
  -2   7   5      489.17      552.59     44.05 o 
  -1   7   5       28.84       45.06     23.29 o 
   0   7   5      853.31      804.80     47.40 o 
   1   7   5      289.10      382.19     39.30 o 
   2   7   5       72.18       71.52     31.80 o 
   3   7   5      885.44      879.15     54.97 o 
   4   7   5       14.23        9.43     28.74 o 
   5   7   5        1.49       17.99     29.68 o 
   6   7   5       32.29       -5.40     28.30 o 
   7   7   5        3.11      -17.82     31.83 o 
   8   7   5       49.31       71.09     36.74 o 
   9   7   5      122.34      164.37     42.66 o 
  10   7   5      111.71      186.16     53.83 o 
  11   7   5      831.27      689.83     79.95 o 
  12   7   5      274.93      353.06     81.34 o 
  13   7   5        2.10      159.69     80.84 o 
  14   7   5      175.31       90.23     53.61 o 
  15   7   5        3.47      -65.09     43.40 o 
  16   7   5        1.65       45.71     51.76 o 
  17   7   5      353.00      344.48     70.30 o 
  18   7   5        0.03       88.49     63.64 o 
  19   7   5        2.50       55.93     57.51 o 
  20   7   5      167.55      100.25     62.31 o 
  21   7   5       20.68       39.61     59.27 o 
  22   7   5       36.60      -26.47     61.99 o 
  23   7   5       14.42        4.65     66.02 o 
 -24   8   5        0.58       26.92     60.42 o 
 -23   8   5        0.00       43.76     65.14 o 
 -22   8   5       12.01       38.47     59.98 o 
 -21   8   5        2.50      -28.30     57.14 o 
 -20   8   5       85.40      127.40     60.76 o 
 -19   8   5      202.80      197.81     52.17 o 
 -18   8   5        0.52       79.86     51.64 o 
 -17   8   5      365.45      288.40     60.63 o 
 -16   8   5       18.37      -31.07     33.83 o 
 -15   8   5      383.60      383.51     50.20 o 
 -14   8   5       36.32       54.74     36.26 o 
 -13   8   5      933.75      758.61     61.46 o 
 -12   8   5       31.01      -23.50     32.04 o 
 -11   8   5      268.69      248.87     41.91 o 
 -10   8   5     1207.09      978.75     68.29 o 
  -9   8   5        2.12       20.76     31.87 o 
  -8   8   5     1941.43     1921.75     93.34 o 
  -7   8   5     2970.18     2780.84    116.91 o 
  -6   8   5     2429.47     2634.39    112.02 o 
  -5   8   5     6780.71     6498.75    230.40 o 
  -4   8   5       42.87      192.89     48.20 o 
  -3   8   5     1719.17     1614.10     79.69 o 
  -2   8   5     1408.82     1260.07     90.49 o 
  -1   8   5      687.10      804.05     57.27 o 
   0   8   5      450.70      487.28     45.80 o 
   1   8   5        6.60       53.57     35.50 o 
   2   8   5      107.04       58.70     35.61 o 
   3   8   5     1038.91      801.51     98.76 o 
   4   8   5       12.54       39.37     35.11 o 
   5   8   5     2672.94     2636.72    149.48 o 
   6   8   5      178.45      233.00     46.12 o 
   7   8   5      974.96      721.51    157.20 o 
   8   8   5        6.56      -38.11     52.45 o 
   9   8   5      104.70       39.82     47.11 o 
  10   8   5      228.49      185.79     59.74 o 
  11   8   5        2.80       15.44     45.73 o 
  12   8   5     1378.77     1391.52    278.62 o 
  13   8   5        0.07      -20.40     47.28 o 
  14   8   5      146.47      112.28     54.70 o 
  15   8   5        1.06      -27.28     61.59 o 
  16   8   5       42.04       44.61     50.18 o 
  17   8   5      119.43      153.87     63.48 o 
  18   8   5      162.17      169.73     66.25 o 
  19   8   5       87.96       93.54     64.62 o 
  20   8   5       16.53       99.18     66.39 o 
  21   8   5      185.66      167.85     73.12 o 
 -22   9   5        1.35       48.22     63.76 o 
 -21   9   5        9.90       30.79     63.29 o 
 -20   9   5       52.87      157.76     67.03 o 
 -19   9   5      151.44      158.22     65.68 o 
 -18   9   5        6.51      -79.64     58.97 o 
 -17   9   5      320.37      313.86     83.88 o 
 -16   9   5        0.73       82.66     51.65 o 
 -15   9   5       15.68       74.79     75.24 o 
 -14   9   5       31.68       -4.53     41.68 o 
 -13   9   5        0.05      -15.30     39.04 o 
 -12   9   5        0.76       13.02     35.90 o 
 -11   9   5      287.27      282.52     46.93 o 
 -10   9   5      819.84      789.04     63.09 o 
  -9   9   5      438.51      452.86     50.53 o 
  -8   9   5        2.17       74.92     36.84 o 
  -7   9   5     1102.71     1147.44     86.79 o 
  -6   9   5      269.00      329.01     47.17 o 
  -5   9   5       30.28      101.21     42.65 o 
  -4   9   5     5459.84     4660.19    199.52 o 
  -3   9   5       52.13      202.20     59.73 o 
  -2   9   5        7.80       55.85     83.78 o 
  -1   9   5     1459.79     1371.14    107.06 o 
   0   9   5       15.97       60.95     38.34 o 
   1   9   5      698.83      799.14    126.30 o 
   2   9   5      113.50       40.60     42.70 o 
   3   9   5       41.55       30.32     38.72 o 
   4   9   5       57.41       34.87     38.84 o 
   5   9   5       29.55      -15.47     37.13 o 
   6   9   5      355.73      393.09     57.30 o 
   7   9   5      112.56      139.42     72.36 o 
   8   9   5      528.39      468.03    105.81 o 
   9   9   5        6.00       27.58     50.49 o 
  10   9   5      138.13      131.58     58.33 o 
  11   9   5      111.98      156.18     58.73 o 
  12   9   5       27.80       -8.10     49.78 o 
  13   9   5      180.52       73.27     67.74 o 
  14   9   5       33.54        8.44     51.91 o 
  15   9   5       10.20       84.38     83.52 o 
  16   9   5       27.94       59.98     60.63 o 
  17   9   5       35.45       16.69     55.90 o 
  18   9   5       31.48      -13.02     55.82 o 
  19   9   5        7.46       59.16     64.30 o 
 -19  10   5        2.19       84.04     67.42 o 
 -18  10   5       40.35      165.23     82.28 o 
 -17  10   5       46.95      160.91     80.18 o 
 -16  10   5        2.44       23.27     69.12 o 
 -15  10   5      343.33      454.94    123.34 o 
 -14  10   5       12.18      139.20     62.15 o 
 -13  10   5      336.57      387.83     77.50 o 
 -12  10   5       13.69       23.44     43.29 o 
 -11  10   5      283.44      206.49     52.91 o 
 -10  10   5       22.68       56.60     43.47 o 
  -9  10   5      123.48      162.15     57.78 o 
  -8  10   5      255.21      296.33     53.75 o 
  -7  10   5      791.81      699.28     70.54 o 
  -6  10   5      606.74      598.77     66.10 o 
  -5  10   5      287.97      252.30     60.75 o 
  -4  10   5        4.14      171.41     57.13 o 
  -3  10   5     2727.57     2575.82    154.64 o 
  -2  10   5       36.49      173.29     64.12 o 
  -1  10   5      433.61      525.95    134.98 o 
   0  10   5      119.70       48.87     81.45 o 
   1  10   5      429.56      385.54     57.16 o 
   2  10   5       26.22       84.14     50.39 o 
   3  10   5      285.81      377.71     59.88 o 
   4  10   5       19.35      103.57     46.60 o 
   5  10   5      818.07      784.09     89.96 o 
   6  10   5       10.04       53.66     52.52 o 
   7  10   5      439.76      257.31     75.39 o 
   8  10   5       16.58       18.05     49.22 o 
   9  10   5       48.29      -19.26     47.89 o 
  10  10   5      165.26      168.79     61.69 o 
  11  10   5       10.67      -37.37     48.94 o 
  12  10   5       25.38       52.00     55.90 o 
  13  10   5       54.19       73.54     58.02 o 
  14  10   5        0.04       35.52     58.76 o 
  15  10   5       49.36      -18.36    100.87 o 
  16  10   5        0.77       14.13     62.59 o 
 -15  11   5       38.67       73.86     75.48 o 
 -14  11   5        3.54       94.87     77.29 o 
 -13  11   5       40.26       64.79     80.52 o 
 -12  11   5        0.00       17.38     74.00 o 
 -11  11   5       10.67      146.62     95.42 o 
 -10  11   5       75.48       77.60     57.93 o 
  -9  11   5       19.12       27.81     65.58 o 
  -8  11   5      171.35      254.54     82.72 o 
  -7  11   5       66.43       48.87     72.14 o 
  -6  11   5      111.48       88.78     65.98 o 
  -5  11   5       13.26       89.96     56.30 o 
  -4  11   5       72.68       27.58     51.65 o 
  -3  11   5        0.00       45.43     53.42 o 
  -2  11   5       64.88       24.75     57.40 o 
  -1  11   5       62.39      134.98    107.05 o 
   0  11   5       16.60      148.94    111.71 o 
   1  11   5      342.92      331.74     88.68 o 
   2  11   5       79.96       94.68     62.18 o 
   3  11   5       23.71      102.48     56.08 o 
   4  11   5       54.85       93.77     53.83 o 
   5  11   5       74.39      121.04     57.11 o 
   6  11   5       27.91       31.44     53.90 o 
   7  11   5      165.17       84.04     61.48 o 
   8  11   5      159.42      142.06     74.08 o 
   9  11   5      156.58      152.76     65.58 o 
  10  11   5        6.73       -8.66     48.38 o 
  11  11   5       11.97       36.34     59.47 o 
  12  11   5       45.24       82.40     62.67 o 
  13  11   5       10.83       31.75     66.02 o 
 -10  12   5        3.26       -4.65    121.02 o 
  -9  12   5       61.23      144.29    130.33 o 
  -8  12   5       29.33      218.76    130.33 o 
  -7  12   5        9.66       32.58    107.05 o 
  -6  12   5        0.07       65.28     64.57 o 
  -5  12   5       13.72      -11.00     70.41 o 
  -4  12   5       56.84       87.55     88.43 o 
  -3  12   5       62.29      146.66     81.58 o 
  -2  12   5        4.14       64.39     65.43 o 
  -1  12   5        9.72      145.51     64.89 o 
   2  12   5        0.04      -97.74    102.40 o 
   3  12   5      182.52       22.87     74.84 o 
   4  12   5        0.10       49.34     73.56 o 
   5  12   5        7.06       73.04     63.29 o 
   6  12   5       86.97      110.52     63.63 o 
   7  12   5      121.83      133.27     63.48 o 
   8  12   5       16.31       71.44     75.48 o 
 -31   0   6        5.54      -12.86     61.50 o 
 -30   0   6        7.85      -35.24     55.85 o 
 -29   0   6        3.80       34.37     63.61 o 
 -28   0   6        4.65      -39.50     57.68 o 
 -27   0   6        8.28       -2.40     79.13 o 
 -26   0   6        1.12      -39.87     48.07 o 
 -25   0   6       26.66       -3.10     49.04 o 
 -24   0   6     1207.59     1296.93    125.67 o 
 -23   0   6        0.03       78.38     76.80 o 
 -22   0   6      314.59      206.61     58.97 o 
 -21   0   6       74.86      145.22     49.04 o 
 -20   0   6     1410.59     1458.92    116.53 o 
 -19   0   6      116.94      155.92     46.08 o 
 -18   0   6     2894.79     2679.89    162.89 o 
 -17   0   6     1010.71      960.85     64.89 o 
 -16   0   6    11209.77     9731.47    409.18 o 
 -15   0   6       50.98      115.87     40.47 o 
 -14   0   6     4414.64     3802.12    208.97 o 
 -13   0   6      273.93      357.55     90.76 o 
 -12   0   6       67.16       54.30     24.19 o 
 -11   0   6       40.23       31.03     22.67 o 
 -10   0   6     6320.11     6065.92    258.59 o 
  -9   0   6      574.50      585.81     40.96 o 
  -8   0   6    28355.57    27132.45   1103.70 o 
  -7   0   6     7312.89     6372.79    267.45 o 
  -6   0   6    58765.55    55837.45   2794.12 o 
  -5   0   6      706.91      682.20     73.03 o 
  -4   0   6   506998.28   462406.56  18623.08 o 
  -3   0   6      716.04      565.12     39.04 o 
  -2   0   6      507.60      555.49     32.02 o 
  -1   0   6     1708.09     1576.44     76.03 o 
   0   0   6     4765.65     4392.42    184.97 o 
   1   0   6      259.13      223.80     26.33 o 
   2   0   6     1341.47     1320.61     63.45 o 
   3   0   6        6.72        7.88     12.33 o 
   4   0   6     6486.15     7158.16    299.58 o 
   5   0   6      496.27      538.41     59.60 o 
   6   0   6     3620.84     4634.07    199.39 o 
   7   0   6      200.32      211.57     26.87 o 
   8   0   6    90894.34    94542.79   3815.30 o 
   9   0   6      109.14      171.63     30.11 o 
  10   0   6    14022.43    14039.45    583.19 o 
  11   0   6     3095.70     3424.98    159.21 o 
  12   0   6        0.17       28.54     23.89 o 
  13   0   6       14.12       13.96     26.33 o 
  14   0   6      194.67      194.22     56.75 o 
  15   0   6        8.38       43.44     29.56 o 
  16   0   6      788.55      730.04     62.67 o 
  17   0   6      146.91      130.73     39.18 o 
  18   0   6      632.58      444.89     55.92 o 
  19   0   6      330.44      301.30     69.92 o 
  20   0   6     1297.43     1321.42    119.69 o 
  21   0   6        0.02       10.96     44.59 o 
  22   0   6      228.20      253.50     56.02 o 
  23   0   6       23.14       16.93     53.63 o 
 -31   1   6        3.62      -10.38     63.61 o 
 -30   1   6        0.02       -7.29     44.80 o 
 -29   1   6       18.18      101.42     48.87 o 
 -28   1   6       67.27      108.62     47.10 o 
 -27   1   6        0.02        5.92     39.05 o 
 -26   1   6        0.61       -0.36     42.32 o 
 -25   1   6       28.97       43.43     37.16 o 
 -24   1   6       15.66       46.24     35.94 o 
 -23   1   6       50.60        1.91     33.83 o 
 -22   1   6       94.80       93.78     36.61 o 
 -21   1   6        0.24       -4.61     29.17 o 
 -20   1   6       19.01       32.83     26.29 o 
 -19   1   6       44.88       29.90     24.55 o 
 -18   1   6      465.57      518.82     39.75 o 
 -17   1   6       59.52       56.90     23.67 o 
 -16   1   6        2.86      -18.59     20.92 o 
 -15   1   6       62.47       34.27     18.30 o 
 -14   1   6       50.76       16.00     23.94 o 
 -13   1   6     1273.65     1133.22     47.42 o 
 -12   1   6     1404.03     1194.46     69.18 o 
 -11   1   6      197.38      227.38     30.19 o 
 -10   1   6     2336.00     2138.50     72.31 o 
  -8   1   6    20443.84    20077.74    637.53 o 
  -7   1   6     5540.83     5068.65    167.87 o 
  -6   1   6      126.91      125.81     18.02 o 
  -5   1   6      329.54      339.39     29.20 o 
  -4   1   6   101500.59    99856.30   2843.58 o 
  -2   1   6    12404.30    11368.96    329.43 o 
  -1   1   6      222.61      187.22     18.72 o 
   0   1   6    10154.92    10094.80    362.34 o 
   1   1   6      148.53      143.52     17.47 o 
   2   1   6     2822.69     3272.69    126.69 o 
   3   1   6       18.50       34.29     12.74 o 
   4   1   6     3479.89     3516.06    108.32 o 
   5   1   6        2.13       -3.08      9.54 o 
   6   1   6       32.80       40.39     10.91 o 
   7   1   6      110.54      197.01     18.09 o 
   8   1   6      634.43      679.32     39.90 o 
  10   1   6     9403.31     9408.48    280.46 o 
  11   1   6      192.26      217.27     22.40 o 
  12   1   6       63.53       60.93     18.21 o 
  13   1   6      912.80      754.78     41.33 o 
  14   1   6        0.30       -4.36     17.34 o 
  15   1   6        5.80        5.01     23.94 o 
  16   1   6       41.53       41.19     22.48 o 
  17   1   6       23.11        6.74     23.91 o 
  18   1   6        0.02      -34.57     23.05 o 
  19   1   6       56.12       41.30     29.14 o 
  20   1   6        0.44       28.58     31.06 o 
  21   1   6      518.84      486.52     55.49 o 
  22   1   6      110.13      101.74     50.49 o 
  23   1   6       75.35       66.18     50.49 o 
  24   1   6       40.53       72.05     51.64 o 
  25   1   6        7.96      -37.90     69.82 o 
 -30   2   6       36.25       54.25     48.85 o 
 -29   2   6       32.23       61.72     52.40 o 
 -28   2   6       17.85       55.26     44.27 o 
 -27   2   6        2.45      -11.61     39.81 o 
 -26   2   6        1.27       -0.33     38.72 o 
 -25   2   6       37.32       30.62     38.13 o 
 -24   2   6      150.80      168.15     43.29 o 
 -23   2   6        6.54       57.15     35.89 o 
 -22   2   6        0.05       73.94     32.99 o 
 -21   2   6      639.50      669.44     70.20 o 
 -20   2   6      179.95      246.03     35.56 o 
 -19   2   6      206.28      182.88     32.35 o 
 -18   2   6       13.04       18.41     28.88 o 
 -17   2   6       17.77       18.90     24.59 o 
 -16   2   6      367.34      495.52     43.40 o 
 -15   2   6        4.09      -18.56     21.34 o 
 -14   2   6     2097.17     1851.28     76.68 o 
 -13   2   6      321.42      293.38     32.13 o 
 -12   2   6     3743.98     3605.55    128.63 o 
 -11   2   6      205.05      158.95     23.70 o 
 -10   2   6     2252.91     2254.10     84.61 o 
  -9   2   6      187.58      228.53     23.45 o 
  -8   2   6     8585.53     8460.37    273.87 o 
  -7   2   6      147.88      121.27     18.56 o 
  -6   2   6        0.13        0.87     13.12 o 
  -5   2   6      762.81      782.00     32.97 o 
  -4   2   6      132.73      162.86     28.79 o 
  -3   2   6     3849.59     3441.30    106.78 o 
  -2   2   6    82848.42    79139.73   2256.68 o 
  -1   2   6      795.95      681.03     48.55 o 
   0   2   6    24394.62    24039.60    860.35 o 
   1   2   6     2413.65     1993.31     83.73 o 
   2   2   6        0.26       -6.44     16.12 o 
   3   2   6       35.09       24.81     16.04 o 
   4   2   6        7.50       39.06     18.14 o 
   5   2   6      327.59      340.09     29.02 o 
   6   2   6       23.64       34.20     11.45 o 
   7   2   6     1636.84     1628.68     57.84 o 
   8   2   6      586.94      872.72     48.92 o 
   9   2   6        0.05       30.13     13.68 o 
  10   2   6      151.45      236.32     21.29 o 
  11   2   6      131.00      168.16     21.12 o 
  12   2   6       35.80      117.38     19.19 o 
  13   2   6      470.09      493.29     37.47 o 
  14   2   6     4230.90     4330.75    140.97 o 
  15   2   6       24.75       75.46     25.47 o 
  16   2   6      186.48      303.07     32.02 o 
  17   2   6     1126.45     1088.10     71.32 o 
  18   2   6      322.81      263.45     43.85 o 
  19   2   6        2.40       -8.65     32.72 o 
  20   2   6        0.01       13.77     44.73 o 
  21   2   6      435.63      448.59     67.60 o 
  22   2   6        3.03       58.82     47.28 o 
  23   2   6        1.29      -31.53     43.52 o 
  24   2   6       27.80       38.35     48.94 o 
  25   2   6       17.63      -26.76     50.92 o 
  26   2   6       96.06      169.25     64.14 o 
  27   2   6        5.75      223.41    125.67 o 
 -30   3   6       19.64       26.04     45.41 o 
 -29   3   6        0.88       86.98     47.79 o 
 -28   3   6       50.66      118.84     47.80 o 
 -27   3   6       14.61       51.72     49.57 o 
 -26   3   6        0.00       33.53     40.97 o 
 -25   3   6      141.70      212.22     50.39 o 
 -24   3   6       23.43       74.99     36.03 o 
 -23   3   6      426.86      512.62     76.86 o 
 -22   3   6       12.77       54.19     32.00 o 
 -21   3   6       15.05       20.29     30.56 o 
 -20   3   6      504.55      548.01     48.22 o 
 -19   3   6       16.12       17.20     27.55 o 
 -18   3   6      107.85      185.64     36.37 o 
 -17   3   6        8.61      -24.02     25.18 o 
 -16   3   6        0.77       14.87     35.00 o 
 -15   3   6       69.95       64.99     24.33 o 
 -14   3   6      105.72      163.80     28.15 o 
 -13   3   6       13.59      -15.57     20.57 o 
 -12   3   6     5890.01     5585.59    190.86 o 
 -11   3   6      274.46      327.36     39.25 o 
 -10   3   6     5582.07     5960.38    200.66 o 
  -9   3   6      172.51      204.93     25.61 o 
  -8   3   6     2506.54     2578.68     94.91 o 
  -7   3   6       76.67       81.08     18.71 o 
  -6   3   6       62.55       33.32     11.55 o 
  -5   3   6      668.10      645.46     30.84 o 
  -4   3   6      301.66      375.00     22.71 o 
  -3   3   6      405.80      443.79     24.63 o 
  -2   3   6     1193.02     1094.35     49.77 o 
  -1   3   6     5757.63     5708.14    172.52 o 
   0   3   6     1018.18     1089.91     41.24 o 
   1   3   6     1243.29     1065.92     55.09 o 
   2   3   6      531.39      743.81     95.81 o 
   3   3   6    11193.85    10976.03    403.90 o 
   4   3   6      464.72      440.73     36.51 o 
   5   3   6     3911.56     4090.48    163.45 o 
   6   3   6       66.43       66.24     18.05 o 
   7   3   6       31.29       31.12     11.78 o 
   8   3   6        4.79       20.57     11.06 o 
   9   3   6      441.30      570.77     30.65 o 
  10   3   6      540.62      516.42     35.35 o 
  11   3   6      104.78      180.72     21.45 o 
  13   3   6       42.22       62.35     28.17 o 
  14   3   6      245.28      288.62     41.50 o 
  15   3   6     3561.10     3508.80    154.04 o 
  16   3   6     6929.57     6272.57    251.73 o 
  17   3   6      825.90      757.87     64.49 o 
  18   3   6      363.13      467.90     72.99 o 
  19   3   6      439.51      394.21     68.35 o 
  20   3   6      202.68      198.54     69.49 o 
  21   3   6      901.29      727.86     99.42 o 
  22   3   6        0.00       -3.13     48.22 o 
  23   3   6       55.84      -38.12     45.53 o 
  24   3   6       10.11       27.60     52.29 o 
  25   3   6        0.13      -28.61     49.10 o 
  26   3   6       31.34       57.63     58.20 o 
  27   3   6        2.09      135.43     62.18 o 
 -29   4   6        1.93       43.76     45.94 o 
 -28   4   6        4.63       36.38     64.07 o 
 -27   4   6       16.85      -18.49     40.35 o 
 -26   4   6        0.10      -24.02     40.48 o 
 -25   4   6      283.62      323.05     53.80 o 
 -23   4   6     1219.61     1126.01     72.16 o 
 -22   4   6      196.47      231.72     56.89 o 
 -21   4   6      108.55      179.07     39.37 o 
 -20   4   6      272.75      326.74     46.92 o 
 -19   4   6       27.81       14.33     32.07 o 
 -18   4   6      803.86      783.11     61.57 o 
 -17   4   6        2.91      -32.86     25.22 o 
 -16   4   6      831.35      833.46     54.03 o 
 -15   4   6       42.49       47.17     28.80 o 
 -14   4   6      669.77      699.39     47.69 o 
 -13   4   6      338.41      297.19     33.41 o 
 -12   4   6       67.52       54.02     26.71 o 
 -11   4   6     1987.10     1897.36     79.85 o 
 -10   4   6     4070.00     3878.11    139.38 o 
  -9   4   6      830.31      788.72     46.21 o 
  -8   4   6      314.79      372.13     36.75 o 
  -7   4   6      366.75      399.25     26.58 o 
  -6   4   6     6487.03     6460.78    198.16 o 
  -5   4   6      286.85      328.70     24.23 o 
  -4   4   6     9294.13     8991.73    269.41 o 
  -3   4   6       14.67       10.68     16.31 o 
  -2   4   6      569.74      613.86     35.12 o 
  -1   4   6     2258.83     2134.14     74.20 o 
   0   4   6     1323.08     1419.57     54.62 o 
   1   4   6      776.86      878.26     38.18 o 
   2   4   6      605.39      595.55     49.71 o 
   3   4   6       43.05       21.34     22.53 o 
   4   4   6        0.84       10.73     37.38 o 
   5   4   6       42.10       57.08     14.76 o 
   6   4   6     2386.47     2562.17     97.22 o 
   7   4   6       17.57       33.01     12.90 o 
   8   4   6     1214.89     1135.70     98.21 o 
   9   4   6      119.96      156.42     31.01 o 
  10   4   6        0.55        7.47     24.35 o 
  11   4   6      775.19      873.69     61.29 o 
  12   4   6      623.61      681.12     56.67 o 
  13   4   6      274.05      249.69     40.71 o 
  15   4   6     3722.05     3636.24    163.40 o 
  16   4   6        1.47      132.93     52.72 o 
  17   4   6      660.21      753.59     81.84 o 
  18   4   6      416.07      414.44     66.38 o 
  19   4   6      541.12      569.32     77.84 o 
  20   4   6      161.03      210.04     59.27 o 
  21   4   6       61.67       79.57     53.61 o 
  22   4   6      278.58      357.70     71.09 o 
  23   4   6       18.29       13.84     52.72 o 
  24   4   6        2.96       15.02     61.19 o 
  25   4   6        7.95       -6.43     84.89 o 
  26   4   6       17.54       87.95     63.48 o 
 -28   5   6        0.31       32.87     54.00 o 
 -27   5   6       38.75       10.50     40.72 o 
 -26   5   6       19.53       32.27     41.09 o 
 -25   5   6      148.25      125.79     43.75 o 
 -24   5   6       58.44      101.73     39.84 o 
 -23   5   6      747.33      720.13     62.54 o 
 -22   5   6       12.17       84.81     39.06 o 
 -21   5   6      396.37      425.32     51.23 o 
 -20   5   6        0.77       56.91     36.24 o 
 -19   5   6        0.27       56.44     51.06 o 
 -18   5   6      515.10      427.03     49.27 o 
 -17   5   6        1.06       38.84     30.06 o 
 -16   5   6     2681.09     2441.62    103.81 o 
 -15   5   6      291.62      259.42     37.21 o 
 -14   5   6      269.22      327.88     37.09 o 
 -13   5   6      431.82      423.27     40.54 o 
 -12   5   6     1668.32     1763.39     80.01 o 
 -11   5   6      809.63      791.61     51.53 o 
 -10   5   6      124.54      191.70     29.03 o 
  -9   5   6      703.00      714.46     50.97 o 
  -8   5   6      417.64      344.35     33.55 o 
  -7   5   6       11.10      -11.57     15.96 o 
  -6   5   6        4.41      -18.48     15.34 o 
  -5   5   6      415.42      374.91     27.90 o 
  -4   5   6     1124.20     1155.65     50.40 o 
  -3   5   6       11.55      -18.80     17.14 o 
  -2   5   6      208.47      205.42     25.84 o 
  -1   5   6     1035.89     1047.69     48.45 o 
   0   5   6     3173.79     3366.77    111.96 o 
   1   5   6        0.10       32.02     20.47 o 
   2   5   6     5925.54     5680.25    225.62 o 
   4   5   6     6870.39     6787.61    207.15 o 
   5   5   6      283.99      305.64     33.36 o 
   6   5   6       10.72       -6.88     23.48 o 
   7   5   6        6.57      -27.83     22.40 o 
   8   5   6       78.72       36.15     26.13 o 
   9   5   6     1174.40      892.83    106.15 o 
  10   5   6      322.87      250.53     40.21 o 
  11   5   6       20.89       22.12     31.96 o 
  12   5   6      294.51      359.34     48.92 o 
  13   5   6      362.49      438.78     53.23 o 
  14   5   6      535.52      624.60     65.43 o 
  15   5   6      488.83      718.27     82.52 o 
  16   5   6      256.76      546.15     74.86 o 
  17   5   6      123.11      156.12     57.41 o 
  18   5   6       23.83      136.95     55.22 o 
  19   5   6       99.77       83.47     67.94 o 
  20   5   6       37.55      113.93     59.85 o 
  21   5   6        0.28       27.93     53.75 o 
  22   5   6       23.58       26.01     56.30 o 
  23   5   6        4.63      165.97     66.15 o 
  24   5   6        9.85       78.78     62.95 o 
  25   5   6       22.02       -2.36     59.42 o 
 -27   6   6        0.18       89.10     61.69 o 
 -26   6   6       31.44       46.18     47.36 o 
 -25   6   6        3.18       21.22     56.35 o 
 -24   6   6        0.00      138.20     45.72 o 
 -23   6   6      109.12       69.90     57.71 o 
 -22   6   6       18.87       61.41     40.25 o 
 -21   6   6      173.41      149.13     42.20 o 
 -20   6   6        2.19      -24.44     35.82 o 
 -19   6   6        7.70       29.90     36.27 o 
 -18   6   6      407.73      429.45     58.13 o 
 -17   6   6        1.01      -41.43     31.06 o 
 -16   6   6       13.79      -44.57     29.71 o 
 -15   6   6      186.30      155.47     48.22 o 
 -14   6   6      134.95      189.45     36.44 o 
 -13   6   6        1.67      -11.51     26.25 o 
 -12   6   6      627.95      636.77     49.37 o 
 -11   6   6        9.11       34.25     29.02 o 
 -10   6   6       69.29       52.58     33.46 o 
  -9   6   6      124.95      143.82     29.33 o 
  -8   6   6      528.89      510.38     42.62 o 
  -7   6   6        1.38       36.79     24.11 o 
  -6   6   6      133.39      193.19     24.92 o 
  -5   6   6      261.77      364.10     36.62 o 
  -4   6   6     2473.54     2481.43     89.43 o 
  -3   6   6      179.19      252.00     30.26 o 
  -2   6   6      576.88      738.83     58.99 o 
  -1   6   6      397.64      407.48     32.21 o 
   0   6   6       56.57       40.97     19.50 o 
   1   6   6      446.94      424.33     31.85 o 
   2   6   6       52.57       87.03     29.91 o 
   3   6   6        0.72       41.49     19.79 o 
   4   6   6      190.47      446.48     45.88 o 
   5   6   6       19.19        6.58     26.69 o 
   6   6   6      404.88      350.24     43.07 o 
   7   6   6       29.24       44.04     43.67 o 
   8   6   6      622.43      579.63     54.20 o 
   9   6   6       21.64       31.08     32.89 o 
  10   6   6        0.05      -41.16     27.44 o 
  11   6   6       45.73       77.08     48.37 o 
  12   6   6      543.15      609.72     62.96 o 
  13   6   6       25.40       86.89     50.92 o 
  14   6   6        4.63       35.97     49.58 o 
  15   6   6      267.00      391.52     70.53 o 
  16   6   6      163.33      161.21     56.55 o 
  17   6   6      585.43      480.68     76.50 o 
  18   6   6      154.23      251.47     65.35 o 
  19   6   6      136.76      126.57     64.52 o 
  20   6   6      104.42      116.06     59.47 o 
  21   6   6        0.01      -21.95     55.22 o 
  22   6   6        5.20       15.21     59.27 o 
  23   6   6       77.58      169.75     71.01 o 
  24   6   6      100.64      126.89     74.86 o 
 -26   7   6        4.87       42.35     62.67 o 
 -25   7   6        6.77      104.57     71.89 o 
 -24   7   6        0.00       24.23     59.47 o 
 -23   7   6        0.11        0.88     45.42 o 
 -22   7   6        2.07       73.23     48.27 o 
 -21   7   6       76.62       81.18     40.81 o 
 -20   7   6      477.66      471.99     77.13 o 
 -19   7   6       55.79       32.65     39.76 o 
 -18   7   6      434.01      426.91     56.13 o 
 -17   7   6        1.90      -23.13     34.02 o 
 -16   7   6        6.76       38.39     34.43 o 
 -15   7   6      774.93      768.14     67.47 o 
 -14   7   6      187.46      223.29     40.89 o 
 -13   7   6      241.47      189.48     58.71 o 
 -12   7   6     1087.65     1108.31     67.87 o 
 -11   7   6      157.37      164.37     35.08 o 
 -10   7   6      321.78      319.77     40.54 o 
  -9   7   6      365.87      329.91     40.34 o 
  -8   7   6     1469.76     1428.76     75.59 o 
  -7   7   6       98.83      142.58     38.34 o 
  -6   7   6       82.77       58.11     28.43 o 
  -5   7   6      172.38      223.90     42.87 o 
  -4   7   6     1132.65     1056.64     54.45 o 
  -3   7   6      479.68      497.19     41.80 o 
  -2   7   6      238.97      146.62     29.05 o 
  -1   7   6       50.42       29.59     24.55 o 
   0   7   6     1830.58     1759.67     84.74 o 
   1   7   6      252.15      132.10     47.54 o 
   2   7   6      181.50      195.45     56.43 o 
   3   7   6       18.96        1.41     29.17 o 
   4   7   6      165.14      127.63     40.31 o 
   5   7   6       56.24       17.82     29.91 o 
   6   7   6      295.65      420.42     61.81 o 
   7   7   6        3.81      -14.46     49.04 o 
   8   7   6      386.66      373.17     75.68 o 
   9   7   6       60.83       77.84     39.28 o 
  10   7   6       42.68       22.41     39.05 o 
  11   7   6       28.64      -71.21     57.38 o 
  12   7   6      980.22      949.62     94.61 o 
  13   7   6       21.29      -10.71     45.02 o 
  14   7   6       52.30       89.58     58.97 o 
  15   7   6      197.39      218.76     60.75 o 
  16   7   6      100.58       30.44    118.99 o 
  17   7   6       21.52      118.75     56.75 o 
  18   7   6       78.85      108.01     75.92 o 
  19   7   6        0.51      -20.70     51.64 o 
  20   7   6       28.46      111.89     62.74 o 
  21   7   6       17.32      200.43     73.44 o 
  22   7   6      215.66      268.67     80.53 o 
  23   7   6        0.19       51.02     66.02 o 
 -24   8   6       12.36       53.22     63.48 o 
 -23   8   6        0.23       88.33     63.24 o 
 -22   8   6       10.09      118.96     62.54 o 
 -21   8   6       65.04      106.70     51.22 o 
 -20   8   6      219.21      215.73     61.34 o 
 -19   8   6        6.35       48.52     49.58 o 
 -18   8   6       98.48      186.37     55.22 o 
 -17   8   6       52.57       12.61     38.53 o 
 -16   8   6      501.40      412.66     52.18 o 
 -15   8   6       20.45      -23.72     46.03 o 
 -14   8   6      331.59      249.23     44.71 o 
 -13   8   6       92.76       67.90     34.55 o 
 -12   8   6       63.99       39.60     32.78 o 
 -11   8   6      179.16      175.89     39.66 o 
 -10   8   6       64.96       26.72     32.94 o 
  -9   8   6       51.10      145.09     38.25 o 
  -8   8   6      245.38      481.34     49.68 o 
  -7   8   6      211.34      390.32     45.93 o 
  -5   8   6     1363.50     1466.98    111.02 o 
  -4   8   6     2274.46     1923.72    110.59 o 
  -3   8   6       75.65      134.97     37.50 o 
  -1   8   6      489.14      550.91     70.54 o 
   0   8   6      235.77      215.50     44.61 o 
   1   8   6      449.19      602.49     63.15 o 
   2   8   6      136.59      164.64     40.23 o 
   3   8   6       23.94        0.30     33.58 o 
   4   8   6      330.70      194.96     45.59 o 
   5   8   6      232.24      197.29     44.60 o 
   6   8   6      315.09      344.50     69.20 o 
   7   8   6        4.49       -4.31     37.05 o 
   8   8   6      323.91      213.19     48.55 o 
   9   8   6        1.87       19.86     47.42 o 
  10   8   6      487.65      584.65     78.62 o 
  11   8   6       51.11       67.90     89.31 o 
  12   8   6      172.05      206.47     62.44 o 
  13   8   6      303.65      155.87    109.17 o 
  14   8   6       72.39       27.89     47.77 o 
  15   8   6       92.69       52.66     57.04 o 
  16   8   6        0.08      -69.87     46.58 o 
  17   8   6        9.26      -17.45     51.14 o 
  18   8   6       18.05       70.97     57.93 o 
  19   8   6        8.20      -21.10     58.57 o 
  20   8   6        6.84       34.86     58.08 o 
  21   8   6       36.33      -27.17     59.98 o 
 -22   9   6       44.47      -15.74     61.62 o 
 -21   9   6       14.24       51.26     70.23 o 
 -20   9   6        4.82       54.00     59.74 o 
 -19   9   6        2.06       -8.61     65.58 o 
 -18   9   6        2.43       45.36     54.46 o 
 -17   9   6       37.11       65.55     50.67 o 
 -16   9   6       24.50      -12.58     43.66 o 
 -15   9   6        0.10      -17.50     41.24 o 
 -14   9   6      393.20      472.62     73.37 o 
 -13   9   6        0.29      -34.71     33.26 o 
 -12   9   6        7.32       43.24     40.63 o 
 -11   9   6       17.46       14.94     52.50 o 
 -10   9   6        3.20       19.73     35.18 o 
  -9   9   6       52.24       15.57     35.16 o 
  -8   9   6      107.01      240.14     43.41 o 
  -6   9   6     1118.10     1145.95    111.13 o 
  -5   9   6      172.98      271.93     51.22 o 
  -4   9   6      249.82      537.71     71.66 o 
  -3   9   6        0.05       84.37     50.11 o 
  -2   9   6      179.28      158.25    102.40 o 
  -1   9   6       26.53       98.11     45.63 o 
   0   9   6      462.20      494.98     88.01 o 
   1   9   6        0.04       27.59     37.97 o 
   2   9   6       16.30        5.20     37.06 o 
   3   9   6        0.12      -35.39     34.68 o 
   4   9   6        6.47      -53.68     35.79 o 
   5   9   6       30.18       11.72     38.72 o 
   6   9   6       28.03       56.30     40.21 o 
   7   9   6        1.11       74.59     49.58 o 
   8   9   6      162.03      135.73     58.63 o 
   9   9   6        0.07      -59.42     45.86 o 
  10   9   6        9.52      -16.13     47.11 o 
  11   9   6        0.78        1.61     52.05 o 
  12   9   6        0.20       42.04     53.88 o 
  13   9   6       59.25       23.78     50.67 o 
  14   9   6        2.22       28.47     78.02 o 
  15   9   6        1.16        2.28     52.33 o 
  16   9   6      246.77      177.95     68.04 o 
  17   9   6        2.09      147.27     69.54 o 
  18   9   6        0.07      -20.34     58.84 o 
  19   9   6       55.72       27.40     61.57 o 
 -19  10   6        2.66      109.19    118.69 o 
 -18  10   6       60.39      168.38     83.88 o 
 -17  10   6       18.99       85.23     74.00 o 
 -16  10   6      135.99      296.62     74.94 o 
 -15  10   6       10.81       91.41     48.46 o 
 -14  10   6      377.07      383.07     62.02 o 
 -13  10   6       34.97       37.28     46.73 o 
 -12  10   6        0.16        5.17     43.05 o 
 -11  10   6       11.82       59.27     45.11 o 
 -10  10   6        0.87      -10.21     45.94 o 
  -9  10   6      361.82      305.34     52.76 o 
  -8  10   6      378.75      359.74     58.11 o 
  -7  10   6       88.80      157.95     62.46 o 
  -6  10   6      287.48      251.59     74.66 o 
  -5  10   6       59.76      243.89     63.19 o 
  -4  10   6       97.08      220.41     57.04 o 
  -3  10   6        0.49       69.17     50.92 o 
  -2  10   6      715.11      513.37     90.46 o 
  -1  10   6      319.02      214.11    111.71 o 
   0  10   6       17.07        0.37     62.84 o 
   1  10   6      339.39      280.85     54.77 o 
   2  10   6      452.09      416.07     60.30 o 
   3  10   6        5.08       45.74     42.82 o 
   4  10   6       49.56       59.00     44.72 o 
   5  10   6       45.60       11.04     47.11 o 
   6  10   6      336.49      221.97     62.67 o 
   7  10   6       24.93       52.10     51.64 o 
   8  10   6      344.67      429.39     75.55 o 
   9  10   6       21.51       60.07     55.37 o 
  10  10   6      186.28      105.25     60.87 o 
  11  10   6        0.74       56.94     57.93 o 
  12  10   6       24.90       24.56     57.29 o 
  13  10   6       13.12       -5.02     72.49 o 
  14  10   6       80.81       77.69     66.88 o 
  15  10   6       16.92      -74.94     49.96 o 
  16  10   6       43.88      116.36     69.87 o 
 -15  11   6        2.15       45.19     78.17 o 
 -14  11   6        7.53       -3.14     72.32 o 
 -13  11   6        0.17       66.91     77.15 o 
 -12  11   6       29.59      -28.67     70.41 o 
 -11  11   6       23.69      -18.62     67.02 o 
 -10  11   6        0.09       31.51     59.20 o 
  -9  11   6        6.68        1.35     61.50 o 
  -8  11   6      129.10       67.49     70.41 o 
  -7  11   6       11.64       62.60     56.02 o 
  -6  11   6       49.89      -27.16     49.22 o 
  -5  11   6        5.22      -29.37     49.98 o 
  -4  11   6      120.29      133.07     59.89 o 
  -3  11   6        6.12       98.41     65.67 o 
  -2  11   6        0.47       85.33     56.43 o 
  -1  11   6       25.42       58.18     65.82 o 
   0  11   6       68.25      121.02    102.40 o 
   1  11   6       10.86      -57.52     65.16 o 
   2  11   6      105.71      105.05     57.29 o 
   3  11   6       38.38      193.73     62.31 o 
   4  11   6      380.48      235.98     75.37 o 
   5  11   6       16.63       77.41     57.13 o 
   6  11   6        0.40      -12.41     53.75 o 
   7  11   6       33.75       78.24     58.33 o 
   8  11   6       91.94      107.68     60.87 o 
   9  11   6       33.21       65.25     55.82 o 
  10  11   6        3.39       23.53     61.69 o 
  11  11   6        0.13      -60.95     60.44 o 
  12  11   6       22.83        2.26     74.04 o 
 -10  12   6       28.93       13.96    116.36 o 
  -9  12   6       13.42      228.07    144.29 o 
  -8  12   6       45.16       24.54    123.34 o 
  -7  12   6        2.58      -37.24     69.12 o 
  -6  12   6       54.39      130.93     75.48 o 
  -5  12   6      106.32      180.81     82.57 o 
  -4  12   6        9.50       89.84     70.25 o 
  -3  12   6        3.38      111.16     62.54 o 
  -2  12   6        8.23       88.95     57.72 o 
  -1  12   6       59.44       90.16     60.76 o 
   0  12   6        8.14       57.97     71.51 o 
   2  12   6       16.70      -18.62    111.71 o 
   3  12   6       22.46       -4.26     77.29 o 
   4  12   6      106.26      108.73     82.08 o 
   5  12   6       88.70       65.16     78.99 o 
   6  12   6        0.14      105.48     66.19 o 
   7  12   6       10.52      119.58     66.02 o 
 -31   1   7       27.53       42.36     46.88 o 
 -30   1   7        0.71       55.16     46.99 o 
 -29   1   7       97.91      108.06     49.08 o 
 -28   1   7        1.53       42.09     42.25 o 
 -27   1   7        4.37       -6.84     40.00 o 
 -26   1   7        2.08       28.07     38.04 o 
 -25   1   7      214.29      218.21     46.57 o 
 -24   1   7       18.11       49.62     43.88 o 
 -23   1   7      129.92       78.86     37.58 o 
 -22   1   7      151.28      230.74     42.01 o 
 -21   1   7      123.62      113.83     36.95 o 
 -20   1   7      163.27      156.49     47.03 o 
 -19   1   7       37.14       87.82     29.73 o 
 -18   1   7      256.97      331.28     40.27 o 
 -17   1   7     1504.86     1462.22     73.17 o 
 -16   1   7       47.13       -8.09     23.30 o 
 -15   1   7     1404.05     1420.94     56.50 o 
 -14   1   7       61.87       84.47     18.87 o 
 -13   1   7    11075.92    10934.68    352.98 o 
 -12   1   7      742.22      742.31     36.42 o 
 -11   1   7    10804.74    10457.13    308.73 o 
 -10   1   7        7.23       21.59     14.82 o 
  -9   1   7        0.93       40.30     32.03 o 
  -8   1   7      459.05      528.85     27.20 o 
  -7   1   7       28.69       39.08     13.46 o 
  -6   1   7     2067.88     2462.40     79.01 o 
  -5   1   7     4307.58     4315.25    131.17 o 
  -4   1   7       95.18      146.59     14.78 o 
  -3   1   7    11533.34    11018.31    320.59 o 
  -2   1   7        4.45       -8.55     20.36 o 
  -1   1   7     3810.55     3279.98    100.37 o 
   0   1   7     1037.23      936.54     36.66 o 
   1   1   7       57.29       59.47     11.42 o 
   2   1   7      570.99      548.95     33.58 o 
   3   1   7     5393.11     5508.80    182.37 o 
   4   1   7       14.93       14.31      9.84 o 
   5   1   7      549.79      611.08     34.49 o 
   6   1   7      809.59      840.38     38.86 o 
   7   1   7      552.54      624.51     31.66 o 
   8   1   7      498.44      593.54     31.78 o 
  10   1   7       10.36        1.45     15.08 o 
  11   1   7      857.21     1003.93     46.28 o 
  12   1   7        9.67       -1.93     17.69 o 
  13   1   7      216.84      234.71     30.88 o 
  14   1   7      113.28      100.34     25.71 o 
  15   1   7        2.91       -6.32     20.13 o 
  16   1   7        1.86      -19.60     21.39 o 
  17   1   7      390.50      375.63     37.62 o 
  18   1   7        0.02       -5.31     31.25 o 
  19   1   7       49.26      -26.05     31.96 o 
  20   1   7      305.50      214.65     44.50 o 
  21   1   7       52.01       25.02     36.93 o 
  22   1   7      193.15      131.52     68.85 o 
  23   1   7        9.68       31.60     62.27 o 
  24   1   7       60.57       75.17     64.84 o 
  25   1   7       88.52      116.36     97.74 o 
 -30   2   7       11.88       57.42     57.10 o 
 -29   2   7        5.37       25.15     45.59 o 
 -28   2   7       89.75      137.84     48.24 o 
 -27   2   7        4.54      -43.45     37.66 o 
 -26   2   7        0.45       31.17     39.51 o 
 -25   2   7      342.80      365.04     54.06 o 
 -24   2   7        8.74       17.19     33.44 o 
 -23   2   7      489.01      526.93     66.90 o 
 -22   2   7       94.49      100.94     39.64 o 
 -21   2   7      399.07      572.55     57.71 o 
 -20   2   7       54.58       72.17     28.60 o 
 -19   2   7      249.54      226.33     38.46 o 
 -18   2   7        2.27       36.98     26.96 o 
 -17   2   7      116.50       54.79     33.62 o 
 -16   2   7        6.67        7.11     21.89 o 
 -15   2   7       29.56       12.28     32.88 o 
 -14   2   7        0.01      -23.62     20.05 o 
 -13   2   7       90.71       54.43     22.14 o 
 -12   2   7     1325.90     1209.00     57.69 o 
 -11   2   7     1846.82     1700.02     69.52 o 
 -10   2   7        0.38        7.76     16.60 o 
  -9   2   7     3797.33     3668.82    126.78 o 
  -8   2   7       57.38       99.27     18.56 o 
  -7   2   7     1073.98      971.96     38.71 o 
  -6   2   7       86.00      115.16     14.59 o 
  -5   2   7       67.61      109.93     14.26 o 
  -4   2   7       61.36      118.31     15.22 o 
  -3   2   7    13377.74    12843.10    374.01 o 
  -2   2   7     1277.01     1105.90     41.09 o 
  -1   2   7    21733.44    21820.72    775.53 o 
   0   2   7     1782.80     1761.41     76.20 o 
   1   2   7     1707.34     1645.24     72.65 o 
   2   2   7      163.44      128.63     20.28 o 
   3   2   7       81.84       74.43     18.40 o 
   4   2   7        2.23        4.30     14.99 o 
   5   2   7     4594.98     4852.35    188.33 o 
   7   2   7     3134.38     3395.55    108.71 o 
   8   2   7     1696.31     1717.22     62.21 o 
  10   2   7      331.39      474.54     30.35 o 
  11   2   7     1417.06     1457.02     58.21 o 
  12   2   7        3.40       16.66     17.77 o 
  13   2   7      342.27      553.42     54.40 o 
  14   2   7      260.17      375.57     49.19 o 
  15   2   7      538.97      504.93     48.33 o 
  16   2   7      128.90      127.67     35.11 o 
  17   2   7      116.62      158.81     38.18 o 
  18   2   7      312.32      320.39     47.15 o 
  19   2   7       39.55       89.65     38.55 o 
  20   2   7        3.49       52.33     37.38 o 
  21   2   7        0.62       22.00     44.14 o 
  22   2   7        5.94       31.56     48.56 o 
  23   2   7        4.71      -44.04     47.42 o 
  24   2   7        9.36       30.49     49.98 o 
  25   2   7       90.90       66.18     96.78 o 
  26   2   7       11.57      284.34    216.43 o 
 -30   3   7        2.50       30.82     53.07 o 
 -29   3   7        7.51       15.35     43.03 o 
 -28   3   7       11.95       64.73     56.56 o 
 -27   3   7        3.51       28.33     43.00 o 
 -26   3   7        3.00      -25.46     37.66 o 
 -25   3   7       61.90      100.47     50.39 o 
 -24   3   7       11.71       44.82     37.16 o 
 -23   3   7        0.06       11.20     32.81 o 
 -22   3   7        6.43       90.32     34.20 o 
 -21   3   7        0.04       32.95     29.99 o 
 -20   3   7        8.10        2.66     28.69 o 
 -19   3   7      275.93      315.77     61.14 o 
 -18   3   7      266.41      238.92     45.68 o 
 -17   3   7     1467.02     1589.11    123.62 o 
 -16   3   7      184.64      198.87     31.96 o 
 -15   3   7      112.51      117.37     27.42 o 
 -14   3   7      810.84      825.55     53.70 o 
 -13   3   7     2146.12     2083.11     85.43 o 
 -12   3   7      185.87      214.55     28.90 o 
 -11   3   7     5634.67     5180.03    178.16 o 
 -10   3   7      540.89      751.32     43.84 o 
  -9   3   7     2136.53     2290.22     87.75 o 
  -8   3   7      171.90      182.89     28.06 o 
  -7   3   7        2.63      -13.11     12.84 o 
  -6   3   7      210.89      214.41     18.69 o 
  -5   3   7     2192.45     2159.89     72.79 o 
  -4   3   7      261.43      301.03     23.18 o 
  -3   3   7       28.52       56.17     12.74 o 
  -2   3   7      273.75      318.07     23.89 o 
  -1   3   7     2716.75     2608.59     92.51 o 
   0   3   7     1053.95     1124.05     57.95 o 
   1   3   7     2877.35     2686.07    112.28 o 
   2   3   7      856.97      890.37     52.17 o 
   3   3   7       41.74      127.52     26.74 o 
   5   3   7      994.77      933.02     56.92 o 
   6   3   7      215.09      211.06     30.65 o 
   7   3   7      716.97      795.06     46.63 o 
   8   3   7       65.21      116.35     15.73 o 
   9   3   7      243.67      279.60     26.07 o 
  10   3   7      923.50     1024.38     63.84 o 
  11   3   7     1367.28     1436.94     78.97 o 
  12   3   7        0.09       22.89     26.31 o 
  13   3   7     2612.75     2361.94    111.63 o 
  14   3   7       23.06      107.27     34.44 o 
  15   3   7     3372.82     3409.51    151.79 o 
  16   3   7      362.75      288.04     49.04 o 
  17   3   7      270.36      320.13     65.84 o 
  18   3   7       24.77        4.28     35.57 o 
  19   3   7      349.03      363.82     63.48 o 
  20   3   7      329.18      242.26     58.63 o 
  21   3   7        4.69      109.01     50.92 o 
  22   3   7      131.66      124.59     55.92 o 
  23   3   7       27.59       29.42     51.76 o 
  24   3   7        1.47       16.76     50.66 o 
  25   3   7       85.68       46.22     62.46 o 
  26   3   7       42.97      107.45     62.67 o 
 -29   4   7       40.30       26.09     43.49 o 
 -28   4   7       12.70       -2.21     45.66 o 
 -27   4   7       46.94       34.92     44.50 o 
 -26   4   7       20.74       20.61     43.24 o 
 -25   4   7        2.20       -8.00     35.31 o 
 -24   4   7       84.45      131.78     40.99 o 
 -23   4   7      865.05      846.35    113.81 o 
 -22   4   7        1.04       19.98     34.29 o 
 -21   4   7       49.20       35.84     32.64 o 
 -20   4   7       67.18       58.58     36.80 o 
 -19   4   7      343.20      223.05     42.44 o 
 -18   4   7      150.46       98.78     33.37 o 
 -17   4   7      224.76      227.98     37.27 o 
 -16   4   7        1.84       26.77     30.14 o 
 -15   4   7     1736.57     1739.67     80.00 o 
 -14   4   7      229.34      200.98     42.74 o 
 -13   4   7      240.93      176.13     30.83 o 
 -12   4   7        1.07       12.90     22.39 o 
 -11   4   7      712.68      757.24     47.33 o 
 -10   4   7       29.21       42.94     22.70 o 
  -9   4   7        7.80       -3.36     19.94 o 
  -8   4   7      218.68      152.03     24.29 o 
  -7   4   7      166.00      163.47     21.25 o 
  -6   4   7      179.46      206.65     20.71 o 
  -5   4   7     1871.21     2249.06     78.02 o 
  -4   4   7      574.18      605.26     32.15 o 
  -3   4   7      483.96      483.35     42.91 o 
  -2   4   7      164.01      190.01     29.32 o 
  -1   4   7      524.91      594.18     31.66 o 
   0   4   7       51.99       47.34     14.99 o 
   1   4   7    18171.08    17410.41    506.34 o 
   2   4   7      504.53      724.18    105.59 o 
   4   4   7        3.95      -16.29     20.11 o 
   5   4   7     1819.85     1785.60     91.37 o 
   6   4   7      219.80      191.09     32.42 o 
   7   4   7      884.28      909.68     59.64 o 
   8   4   7       73.51      114.46     30.23 o 
   9   4   7     1966.34     1879.09     93.66 o 
  10   4   7        1.76       61.41     27.15 o 
  11   4   7     1129.89     1265.58     88.01 o 
  12   4   7      502.93      552.60     52.62 o 
  13   4   7     2642.00     2679.39    151.83 o 
  14   4   7      619.92      712.73     68.03 o 
  15   4   7      158.16      341.09     51.35 o 
  16   4   7      445.28      526.56     58.41 o 
  17   4   7     1363.25     1357.44    107.28 o 
  18   4   7      395.91      469.58    111.78 o 
  19   4   7     1703.80     1694.94    135.11 o 
  20   4   7       14.96       25.50     50.49 o 
  21   4   7       97.36      100.82     55.92 o 
  22   4   7       12.55      -19.69     49.32 o 
  23   4   7       12.88      -35.95     50.92 o 
  24   4   7       19.38        3.84     61.24 o 
  25   4   7       42.53       62.08     75.33 o 
  26   4   7        0.98      -35.33     55.49 o 
 -28   5   7        4.71      -15.99     45.41 o 
 -27   5   7       16.25      -20.58     47.03 o 
 -26   5   7       32.96      -12.68     38.20 o 
 -25   5   7        2.72       38.49     40.06 o 
 -24   5   7        2.91       30.68     36.50 o 
 -23   5   7       54.08       29.34     38.13 o 
 -22   5   7       32.32       66.54     47.15 o 
 -21   5   7      846.92      886.80     73.01 o 
 -20   5   7        3.15       36.27     38.13 o 
 -19   5   7      200.02      306.54     49.34 o 
 -18   5   7       16.32        9.58     32.29 o 
 -17   5   7        4.58       43.37     32.25 o 
 -16   5   7        2.01       -4.55     28.66 o 
 -15   5   7      138.62      159.67     33.68 o 
 -14   5   7       22.02       10.51     26.32 o 
 -13   5   7      818.06      799.68     65.72 o 
 -12   5   7       38.94       79.07     26.72 o 
 -11   5   7     1035.65     1138.97     60.95 o 
 -10   5   7       63.76       63.25     24.66 o 
  -9   5   7     1169.49     1141.11     59.94 o 
  -8   5   7      513.22      423.93     36.82 o 
  -7   5   7       30.23       40.84     17.54 o 
  -6   5   7       19.25       -8.90     15.70 o 
  -5   5   7      100.69       89.73     19.45 o 
  -3   5   7     1568.59     1592.39     67.11 o 
  -2   5   7      162.16      107.05     46.54 o 
  -1   5   7     3889.30     3734.36    122.67 o 
   0   5   7     2278.33     2518.14     87.59 o 
   1   5   7      283.32      602.46     75.14 o 
   2   5   7       22.96       27.63     25.44 o 
   3   5   7      509.37      524.74     36.22 o 
   4   5   7       53.01       68.23     27.78 o 
   5   5   7      626.24      663.28     52.84 o 
   6   5   7       42.00       89.71     29.11 o 
   7   5   7       88.18       46.98     36.95 o 
   8   5   7        0.66       34.77     28.22 o 
   9   5   7       71.25       60.64     29.81 o 
  10   5   7       12.73       32.30     30.22 o 
  11   5   7      188.07      257.43     44.50 o 
  12   5   7      417.20      539.59     57.13 o 
  13   5   7     3154.55     3407.94    156.24 o 
  14   5   7      124.28      177.72     46.47 o 
  15   5   7      960.88     1074.44     95.36 o 
  16   5   7      286.12      408.21     69.10 o 
  17   5   7      532.36      528.53     76.81 o 
  18   5   7       12.74       10.47     50.49 o 
  19   5   7       87.24      129.47     57.29 o 
  20   5   7       13.32       19.29     53.61 o 
  21   5   7        0.85      -39.54     50.49 o 
  22   5   7        0.27       17.53     55.61 o 
  23   5   7       88.61      169.53     66.88 o 
  24   5   7       28.01       81.15     64.30 o 
  25   5   7       70.23       81.20    117.99 o 
 -27   6   7       13.75      106.93     54.60 o 
 -26   6   7        0.26       70.98     47.02 o 
 -25   6   7       85.72      153.13     47.89 o 
 -24   6   7        5.16      -63.15     44.48 o 
 -23   6   7       92.50       19.65     45.25 o 
 -22   6   7        8.08       52.01     41.87 o 
 -21   6   7      200.43      176.57     45.84 o 
 -20   6   7       20.23       28.59     39.76 o 
 -19   6   7      243.91      302.64     46.55 o 
 -18   6   7        5.66        2.10     33.23 o 
 -17   6   7      141.68      100.84     35.66 o 
 -16   6   7        1.23       40.11     33.22 o 
 -15   6   7      344.84      346.35     43.25 o 
 -14   6   7      238.13      203.20     44.70 o 
 -13   6   7      816.24      774.87     55.43 o 
 -12   6   7       21.13       45.51     29.36 o 
 -11   6   7      643.11      621.43     48.28 o 
 -10   6   7        9.04       50.25     27.42 o 
  -9   6   7     1146.31     1112.17     63.15 o 
  -8   6   7       13.30      -20.87     22.52 o 
  -7   6   7     1371.04     1352.60     68.90 o 
  -6   6   7       27.31       59.35     20.17 o 
  -5   6   7      610.73      669.15     40.43 o 
  -4   6   7       13.09       -6.40     19.10 o 
  -3   6   7      493.35      468.56     36.98 o 
  -2   6   7        0.25      -22.39     21.12 o 
  -1   6   7      799.66      762.11     42.78 o 
   0   6   7      510.64      475.48     48.01 o 
   1   6   7        9.14       52.62     22.12 o 
   2   6   7     1081.32     1028.46    102.79 o 
   3   6   7      168.32      154.35     34.95 o 
   4   6   7      202.94      226.54     38.25 o 
   5   6   7      143.42      212.23     35.49 o 
   6   6   7      360.74      364.54     54.85 o 
   7   6   7        1.00       14.65     28.30 o 
   8   6   7       32.39        6.98     29.99 o 
   9   6   7      414.87      398.99     51.28 o 
  10   6   7        9.21      -74.57     49.71 o 
  11   6   7      527.71      549.13     70.54 o 
  12   6   7      572.67      690.67     67.38 o 
  13   6   7      883.65      912.44    102.07 o 
  14   6   7      163.76      241.80     61.34 o 
  15   6   7      808.78      627.02     82.38 o 
  16   6   7       41.79       56.04     53.83 o 
  17   6   7      943.08     1145.14    107.28 o 
  18   6   7        4.48       30.26     54.34 o 
  19   6   7      130.54       48.87     60.23 o 
  20   6   7        0.65       31.65     57.04 o 
  21   6   7      139.13      144.67     64.35 o 
  22   6   7       33.59      -41.56     64.81 o 
  23   6   7       51.94       92.25     65.06 o 
  24   6   7        0.34      107.15     69.77 o 
 -26   7   7        2.86       49.58     65.06 o 
 -25   7   7       39.70       66.57     65.57 o 
 -24   7   7        7.91        9.96     48.54 o 
 -23   7   7      152.38      110.62     50.39 o 
 -22   7   7        1.42       17.14     41.02 o 
 -21   7   7       25.07        9.06     41.40 o 
 -20   7   7       56.86       41.02     70.54 o 
 -19   7   7        3.11       -8.07     37.07 o 
 -18   7   7      117.53       84.64     39.34 o 
 -17   7   7      107.55       72.12     45.84 o 
 -16   7   7       15.49       22.65     35.07 o 
 -15   7   7        5.29       -1.34     31.89 o 
 -14   7   7      244.27      291.03     44.55 o 
 -13   7   7      271.93      299.10     43.17 o 
 -12   7   7      281.82      246.88     40.67 o 
 -11   7   7      408.38      345.71     43.07 o 
 -10   7   7      605.02      575.28     49.62 o 
  -9   7   7     1291.52     1246.12     69.89 o 
  -8   7   7      162.23      235.40     37.75 o 
  -7   7   7       37.83        2.34     26.58 o 
  -6   7   7      657.96      673.25     50.42 o 
  -5   7   7       19.86       56.24     27.15 o 
  -4   7   7        9.26        8.23     22.27 o 
  -3   7   7      583.21      528.59     41.87 o 
  -2   7   7      124.48       85.18     33.78 o 
  -1   7   7        0.00       14.70     28.36 o 
   0   7   7       31.14       65.75     31.21 o 
   1   7   7      273.46      303.73     43.24 o 
   2   7   7      458.04      422.96     52.40 o 
   3   7   7      572.08      550.44     53.86 o 
   4   7   7       52.97       88.65     34.53 o 
   5   7   7        0.14      -12.94     29.89 o 
   6   7   7      506.72      556.50     67.85 o 
   7   7   7        6.68      -44.79     29.86 o 
   8   7   7       26.39      -18.07     35.11 o 
   9   7   7       26.66       -1.67     34.96 o 
  10   7   7       10.17      -28.36     37.02 o 
  11   7   7      210.10       91.50     51.28 o 
  12   7   7        1.43      -38.91     46.86 o 
  13   7   7       76.93      147.57     56.71 o 
  14   7   7        1.83        8.43     49.81 o 
  15   7   7      275.18      176.86     57.93 o 
  16   7   7      110.49       43.80     51.95 o 
  17   7   7       80.65       57.74     54.69 o 
  18   7   7        0.86       54.92     57.47 o 
  19   7   7       72.55       51.11     59.47 o 
  20   7   7       63.91       57.77     62.54 o 
  21   7   7        0.03       43.31     61.05 o 
  22   7   7       22.58      119.25     70.76 o 
 -24   8   7        0.10        9.84     70.09 o 
 -23   8   7        6.16       50.33     62.44 o 
 -22   8   7       41.43      126.03     73.90 o 
 -21   8   7       50.68       89.29     57.29 o 
 -20   8   7      185.01      185.34    124.17 o 
 -19   8   7       61.01       77.71     44.67 o 
 -18   8   7       14.68      -15.89     36.45 o 
 -17   8   7       16.81       50.70     41.47 o 
 -16   8   7        2.69       -9.71     35.61 o 
 -15   8   7       34.26      -43.67     43.11 o 
 -14   8   7      159.91      158.32     42.67 o 
 -13   8   7       39.41       14.49     33.72 o 
 -12   8   7      247.09      283.76     44.05 o 
 -11   8   7       25.34       27.89     41.42 o 
 -10   8   7     1973.02     1893.41     95.15 o 
  -9   8   7      420.40      524.20     52.30 o 
  -8   8   7      825.00      801.47     59.93 o 
  -7   8   7     2634.54     2541.15    110.58 o 
  -6   8   7       27.69      163.42     53.11 o 
  -5   8   7      855.14      982.59     74.13 o 
  -4   8   7     1051.79     1052.13     77.00 o 
  -3   8   7      174.07      144.29     45.52 o 
  -2   8   7     2183.65     1992.36    151.74 o 
  -1   8   7      606.59      716.17     71.76 o 
   0   8   7      494.12      424.39     71.88 o 
   1   8   7      195.37      183.08     43.51 o 
   2   8   7       49.83       73.25     38.11 o 
   3   8   7       15.36       -7.83     32.59 o 
   4   8   7        4.32      -23.21     33.44 o 
   5   8   7      281.51      292.32     51.60 o 
   6   8   7       53.53       11.66     37.58 o 
   7   8   7        0.04      -49.69     33.13 o 
   8   8   7     1029.51      933.51     78.07 o 
   9   8   7      451.28      417.76     70.26 o 
  10   8   7       99.68       79.69     51.83 o 
  11   8   7      107.70      109.05     70.68 o 
  12   8   7       28.03       19.88     48.59 o 
  13   8   7        1.19      -61.62     41.08 o 
  14   8   7       67.07        9.36     61.45 o 
  15   8   7       11.05      -68.07     64.32 o 
  16   8   7       43.37      100.92     60.42 o 
  17   8   7      108.78      192.94     64.89 o 
  18   8   7        1.53      -48.80     49.81 o 
  19   8   7       88.58      168.47     70.36 o 
  20   8   7        2.48       45.61     64.89 o 
 -22   9   7       10.36       -2.36     67.48 o 
 -21   9   7        1.63      126.15     80.58 o 
 -20   9   7      126.94       59.62    107.05 o 
 -19   9   7        0.05       73.93     54.03 o 
 -18   9   7      128.85      168.09     54.43 o 
 -17   9   7       52.31      -54.54     42.98 o 
 -16   9   7      151.56       75.72     43.63 o 
 -15   9   7        1.51       20.77     37.82 o 
 -14   9   7        0.18       28.83     35.87 o 
 -13   9   7        2.17       29.62     37.21 o 
 -12   9   7      259.44      208.86     44.55 o 
 -11   9   7        0.74       80.36     37.76 o 
 -10   9   7      435.78      460.22     71.16 o 
  -9   9   7      224.54      197.71     49.24 o 
  -8   9   7     1144.18     1170.71    118.94 o 
  -7   9   7        1.82      127.52     45.98 o 
  -6   9   7     2874.91     2510.60    149.63 o 
  -5   9   7      993.38      948.11    106.75 o 
  -4   9   7     1118.19      862.53     92.50 o 
  -3   9   7       74.26       25.97     50.92 o 
  -2   9   7     1547.91      889.00    162.91 o 
  -1   9   7        6.12       19.20     51.44 o 
   0   9   7        8.56       43.32     38.55 o 
   1   9   7       21.33      -22.01     35.67 o 
   2   9   7       55.06       35.97     39.68 o 
   3   9   7       88.06       79.00     42.63 o 
   4   9   7      298.65      264.45     51.13 o 
   5   9   7      242.10      263.75     51.70 o 
   6   9   7      743.78      617.28     67.56 o 
   7   9   7        0.70        9.48     46.61 o 
   8   9   7       35.52       11.00     46.78 o 
   9   9   7       98.77      116.06     57.15 o 
  10   9   7      134.94       66.19     52.29 o 
  11   9   7       31.44       -2.58     75.09 o 
  12   9   7       76.31       57.86     52.52 o 
  13   9   7      161.14      119.69     61.57 o 
  14   9   7        8.80       -2.84     53.42 o 
  15   9   7        4.50      -22.15     53.21 o 
  16   9   7       39.08        2.77     75.04 o 
  17   9   7       25.09      -62.84     50.92 o 
  18   9   7        0.17      -30.65     58.20 o 
 -19  10   7        7.30       -3.39     88.43 o 
 -18  10   7       22.44      125.29     80.18 o 
 -17  10   7        2.69       18.66     77.26 o 
 -16  10   7        1.61       14.95     50.39 o 
 -15  10   7       64.79      171.25     53.97 o 
 -14  10   7       45.16      145.49     52.03 o 
 -13  10   7      222.65      251.49     56.67 o 
 -12  10   7       43.31       81.22     42.96 o 
 -11  10   7      151.10      192.13     52.84 o 
 -10  10   7      336.80      297.89     56.96 o 
  -9  10   7      446.37      467.52     74.07 o 
  -8  10   7       55.10       85.04     49.52 o 
  -7  10   7        0.38       13.37     48.59 o 
  -6  10   7      330.52      388.86     72.16 o 
  -5  10   7       25.65      119.36     54.60 o 
  -4  10   7      126.41      222.77     61.57 o 
  -3  10   7      550.96      569.16     77.64 o 
  -2  10   7       26.46      105.58     62.27 o 
  -1  10   7      545.83      549.23    139.63 o 
   0  10   7       23.31      136.12     71.40 o 
   1  10   7        4.29        1.48     41.35 o 
   2  10   7       10.16      -38.90     37.16 o 
   3  10   7        6.37       65.93     44.43 o 
   4  10   7       39.74       77.71     46.65 o 
   5  10   7      112.10       45.76     53.61 o 
   6  10   7       62.97       44.25     51.64 o 
   7  10   7       77.39       95.70     55.28 o 
   8  10   7      102.99       54.95     50.57 o 
   9  10   7       32.31       -8.93     71.22 o 
  10  10   7       80.92       41.80     54.39 o 
  11  10   7        2.37       14.15     52.53 o 
  12  10   7       21.07       -5.49     55.49 o 
  13  10   7        5.83       15.23     57.93 o 
  14  10   7       11.15      -31.56     51.91 o 
  15  10   7       11.97      -13.10     58.83 o 
 -15  11   7       12.85       40.03    148.94 o 
 -14  11   7        8.48       26.14     74.80 o 
 -13  11   7        0.83       35.91     65.43 o 
 -12  11   7        7.03        3.63     62.73 o 
 -11  11   7        6.18      -19.30    130.33 o 
 -10  11   7      240.46      268.29     84.96 o 
  -9  11   7       43.68       13.77     49.98 o 
  -8  11   7        0.71       22.51     51.74 o 
  -7  11   7        1.54      -46.81     49.22 o 
  -6  11   7       44.78       95.85     58.18 o 
  -5  11   7       18.99       94.49     57.04 o 
  -4  11   7       72.52       69.84     55.46 o 
  -3  11   7        3.09       65.46     57.15 o 
  -2  11   7       10.32      -63.48     42.32 o 
  -1  11   7        1.31       17.19     83.78 o 
   0  11   7       35.46      -46.54     88.43 o 
   1  11   7        0.52        3.70     70.41 o 
   2  11   7       32.50       59.81     59.00 o 
   3  11   7      120.18      223.19     64.71 o 
   4  11   7        1.33      101.58     56.71 o 
   5  11   7      287.07      168.39     63.48 o 
   6  11   7       15.61      -56.39     50.15 o 
   7  11   7       98.13      123.28     60.76 o 
   8  11   7       18.67      -22.01     53.83 o 
   9  11   7        3.58       85.40     63.13 o 
  10  11   7       26.22        8.73     57.41 o 
  11  11   7       28.75       18.03     62.67 o 
  12  11   7        0.11      -69.82     90.76 o 
  -9  12   7       66.12       68.42     81.49 o 
  -8  12   7       88.08      -23.75     62.61 o 
  -7  12   7      178.17       66.71     78.17 o 
  -6  12   7       74.68      261.44     86.06 o 
  -5  12   7       22.07       52.92     58.20 o 
  -4  12   7       60.62      152.00     65.14 o 
  -3  12   7       17.53       18.74     57.72 o 
  -2  12   7        0.32       64.80     61.65 o 
  -1  12   7       13.61        3.94     54.37 o 
   0  12   7       14.37      113.94     80.52 o 
   3  12   7       32.53      130.33    130.33 o 
   4  12   7        5.84      215.00     93.76 o 
   5  12   7        1.51       46.27     82.72 o 
   6  12   7        2.66        4.19     56.04 o 
 -31   0   8       33.75      146.67     76.87 o 
 -30   0   8       27.51       99.63     68.18 o 
 -29   0   8       56.37       17.45     58.97 o 
 -28   0   8       56.95      148.26     66.93 o 
 -27   0   8        1.33       35.32     55.66 o 
 -26   0   8       42.47       89.73     58.97 o 
 -25   0   8       56.65      104.73     55.95 o 
 -24   0   8       39.78       68.55     53.63 o 
 -23   0   8        7.20       55.55     51.20 o 
 -22   0   8     2246.72     2198.21    151.29 o 
 -21   0   8       70.11      153.60     52.66 o 
 -20   0   8      551.06      608.77     75.48 o 
 -19   0   8      211.33      341.85     57.53 o 
 -18   0   8     2290.23     1977.93    129.97 o 
 -17   0   8      734.98      753.85     74.00 o 
 -16   0   8     5621.22     5154.85    278.09 o 
 -15   0   8      467.74      537.06     52.23 o 
 -14   0   8     9602.34     9289.34    394.53 o 
 -13   0   8       59.15      100.02     31.25 o 
 -12   0   8    19288.62    17631.25    725.47 o 
 -11   0   8      676.98      685.84     50.11 o 
 -10   0   8     6220.29     6400.33    272.84 o 
  -9   0   8        6.64       16.29     19.16 o 
  -8   0   8      750.71      657.24     43.84 o 
  -7   0   8      568.07      514.24     39.35 o 
  -6   0   8    28670.67    26302.77   1069.67 o 
  -5   0   8      724.69      755.55     46.23 o 
  -4   0   8   136468.86   127154.25   5126.30 o 
  -3   0   8      842.05      763.81     63.52 o 
  -2   0   8     2799.32     2463.89    110.74 o 
  -1   0   8      971.99      867.46     47.28 o 
   0   0   8     8447.23     8133.18    338.04 o 
   1   0   8        2.71       -7.76     14.54 o 
   2   0   8        4.92        9.56     12.90 o 
   3   0   8      889.80      852.80     48.22 o 
   4   0   8     7092.77     6671.81    281.69 o 
   5   0   8     5172.68     5019.61    215.54 o 
   7   0   8       57.41      176.22     29.32 o 
   8   0   8    47911.53    51317.59   2080.31 o 
   9   0   8       89.76      105.95     28.78 o 
  10   0   8     1132.47     1237.17     72.46 o 
  11   0   8        0.23        0.37     23.18 o 
  12   0   8      296.32      276.98     38.46 o 
  13   0   8       59.09       62.56     31.27 o 
  14   0   8      464.05      397.25     47.28 o 
  15   0   8       25.07      -19.03     31.27 o 
  16   0   8      262.43      194.63     57.25 o 
  17   0   8        0.70      -41.91     32.66 o 
  18   0   8      106.56        0.53     38.46 o 
  19   0   8        8.43      -16.29     49.37 o 
  20   0   8        0.76        0.00     69.82 o 
  21   0   8       30.38       93.09     79.13 o 
  22   0   8       34.72       -4.65     74.47 o 
  23   0   8        6.50       18.62     79.13 o 
  24   0   8       13.15      -18.62     79.13 o 
 -30   1   8      132.47      141.42     49.88 o 
 -29   1   8       31.98       34.94     42.44 o 
 -28   1   8       14.15      -14.28     41.83 o 
 -27   1   8       90.40       33.88     64.49 o 
 -26   1   8       76.44       77.69     39.43 o 
 -25   1   8        1.64       16.71     37.13 o 
 -24   1   8       68.82       50.62     37.31 o 
 -23   1   8        0.71        8.31     33.83 o 
 -22   1   8      227.69      281.42     44.59 o 
 -21   1   8        2.08      -27.67     29.56 o 
 -20   1   8      335.22      359.88     48.37 o 
 -19   1   8       46.28       52.88     25.21 o 
 -18   1   8     1401.91     1385.07     76.04 o 
 -17   1   8        1.46       -2.21     21.74 o 
 -16   1   8       36.10       74.42     24.81 o 
 -15   1   8      297.10      312.02     43.77 o 
 -14   1   8     2186.25     2158.35     85.07 o 
 -13   1   8      430.94      479.68     31.34 o 
 -12   1   8    19839.72    18595.56    541.79 o 
 -11   1   8      102.03      118.27     19.94 o 
 -10   1   8     1258.32     1454.62     62.45 o 
  -9   1   8       14.90       61.54     15.15 o 
  -8   1   8      155.94      178.28     18.00 o 
  -7   1   8       34.86       70.99     14.20 o 
  -6   1   8    16941.08    17469.98    505.92 o 
  -5   1   8      346.94      311.91     20.73 o 
  -4   1   8     2517.12     2343.38     75.72 o 
  -3   1   8      479.44      444.40     22.89 o 
  -2   1   8     1048.70      978.04     37.17 o 
  -1   1   8      676.07      586.51     25.79 o 
   0   1   8      834.70      747.45     35.44 o 
   1   1   8       91.74       87.66     10.99 o 
   2   1   8      897.95      670.59     46.11 o 
   3   1   8      249.42      259.83     20.38 o 
   4   1   8       98.46       49.11     11.88 o 
   5   1   8      254.78      397.35     26.37 o 
   6   1   8      309.90      380.21     25.38 o 
   7   1   8      669.53      757.70     37.25 o 
   8   1   8     1671.71     1821.74     65.31 o 
   9   1   8        0.29      -11.46     15.63 o 
  10   1   8      952.24     1093.31     48.13 o 
  11   1   8        0.39       -9.08     16.32 o 
  12   1   8      932.69      954.77     46.32 o 
  13   1   8      127.23      121.08     22.70 o 
  14   1   8      404.63      400.66     34.03 o 
  15   1   8      292.23      253.49     30.28 o 
  16   1   8        0.50      -26.72     24.77 o 
  17   1   8      151.41      123.57     37.69 o 
  18   1   8      244.07      173.43     41.06 o 
  19   1   8       46.08        9.13     34.21 o 
  20   1   8       90.76      -11.78     36.93 o 
  21   1   8        0.08      -21.17     45.01 o 
  22   1   8       59.30      114.33     52.29 o 
  23   1   8       68.26       37.24     83.78 o 
  24   1   8       20.90      -32.58     79.13 o 
  25   1   8       75.71       23.27     93.09 o 
 -30   2   8        4.78       24.23     46.11 o 
 -29   2   8       25.77       57.26     56.43 o 
 -28   2   8       39.26      118.26     49.04 o 
 -27   2   8        1.12       42.28     42.34 o 
 -26   2   8        2.88       50.08     39.46 o 
 -25   2   8      119.93      168.42     44.36 o 
 -24   2   8       82.90       98.48     40.48 o 
 -23   2   8       45.41       67.24     37.12 o 
 -22   2   8      967.10      903.72     67.25 o 
 -21   2   8        2.88        6.38     28.69 o 
 -20   2   8      754.10      691.85     56.41 o 
 -19   2   8        3.60       29.14     29.02 o 
 -18   2   8       11.34      -22.11     24.02 o 
 -17   2   8      294.63      272.12     34.15 o 
 -16   2   8      491.61      493.05     44.25 o 
 -15   2   8       77.02      105.35     32.41 o 
 -14   2   8       29.70       31.31     27.38 o 
 -13   2   8       22.27        2.76     20.92 o 
 -12   2   8     1487.95     1342.83     61.56 o 
 -11   2   8     1368.51     1152.83     56.18 o 
 -10   2   8     2045.89     1970.90     79.28 o 
  -9   2   8      115.26      114.98     18.18 o 
  -8   2   8        0.68       50.93     14.42 o 
  -7   2   8      670.70      664.49     31.73 o 
  -6   2   8     7307.61     7954.29    236.79 o 
  -5   2   8        2.11       39.34     12.49 o 
  -4   2   8    23390.35    23381.52    674.77 o 
  -3   2   8       10.78       35.84     24.15 o 
  -2   2   8     3260.33     3060.44     96.88 o 
  -1   2   8      287.15      328.47     25.27 o 
   0   2   8      600.13      569.53     30.16 o 
   1   2   8       22.54       18.02     15.25 o 
   2   2   8       33.78       15.45     16.87 o 
   3   2   8      187.93      201.79     25.44 o 
   4   2   8      309.97      249.48     28.86 o 
   5   2   8      773.62      772.22     69.75 o 
   6   2   8     1783.08     1704.17     72.67 o 
   8   2   8    13468.89    13704.53    403.32 o 
   9   2   8      339.07      485.08     29.48 o 
  10   2   8     2345.79     2763.67     93.77 o 
  11   2   8       47.54       91.31     20.11 o 
  12   2   8       16.39       72.89     25.96 o 
  13   2   8      523.01      628.94     52.25 o 
  14   2   8      452.47      503.37     48.18 o 
  15   2   8      117.82      119.21     35.12 o 
  16   2   8     1195.72     1174.24     85.99 o 
  17   2   8        0.00       -4.16     36.28 o 
  18   2   8      872.47      879.07     69.65 o 
  19   2   8      442.19      436.54    103.46 o 
  20   2   8      320.85      325.69     53.07 o 
  21   2   8       78.55       24.22     71.53 o 
  22   2   8       20.98       21.24     47.28 o 
  23   2   8        1.10       49.57     50.66 o 
  24   2   8        0.98       29.15     62.27 o 
  25   2   8       35.32        0.93     83.78 o 
  26   2   8        1.10       18.62     88.43 o 
 -30   3   8        0.00      -33.71     43.51 o 
 -29   3   8       36.08       63.09     55.09 o 
 -28   3   8        2.54       51.97     44.59 o 
 -27   3   8        2.27      -14.83     41.14 o 
 -26   3   8       21.97       59.92     63.32 o 
 -25   3   8      275.35      220.97     47.33 o 
 -24   3   8      120.12      104.61     42.25 o 
 -23   3   8      156.91      203.23     48.71 o 
 -22   3   8       23.39       61.33     33.94 o 
 -21   3   8      108.35      168.16     40.23 o 
 -20   3   8        2.78       -4.37     31.09 o 
 -19   3   8      164.19      132.56     36.08 o 
 -18   3   8      375.11      435.45     43.09 o 
 -17   3   8       20.15       15.90     24.41 o 
 -16   3   8       28.41       57.31     25.41 o 
 -15   3   8      124.10      121.52     30.20 o 
 -14   3   8      680.07      810.82     53.16 o 
 -13   3   8      366.82      358.07     34.87 o 
 -12   3   8     3759.47     3712.06    133.70 o 
 -11   3   8       62.66       24.56     22.32 o 
 -10   3   8      715.46      709.77     43.66 o 
  -9   3   8     1633.29     1527.75     65.15 o 
  -8   3   8      104.97      120.23     17.23 o 
  -7   3   8      334.44      417.57     31.37 o 
  -6   3   8     3502.64     3566.46    113.71 o 
  -5   3   8      217.53      187.68     18.18 o 
  -4   3   8     1461.77     1339.12     50.40 o 
  -3   3   8      148.79      213.13     23.79 o 
  -2   3   8     3671.64     3468.14    119.69 o 
  -1   3   8      996.11      795.02     41.34 o 
   0   3   8     4948.70     4920.29    223.71 o 
   1   3   8     2836.95     2490.08    106.42 o 
   2   3   8      976.28     1054.84     59.01 o 
   3   3   8     2693.96     2553.97    109.84 o 
   4   3   8       10.82      -15.74     19.68 o 
   5   3   8      615.57      449.18     39.23 o 
   6   3   8        4.44      168.42     48.07 o 
   7   3   8      283.37      324.55     43.30 o 
   8   3   8       19.68       59.71     23.79 o 
   9   3   8        4.34       91.18     28.54 o 
  10   3   8       11.60       36.33     25.48 o 
  11   3   8        1.89        1.71     25.84 o 
  13   3   8     1254.90     1464.81     86.48 o 
  14   3   8        3.67      121.51     35.41 o 
  15   3   8      260.06      331.53     48.92 o 
  16   3   8      263.17      346.17     53.07 o 
  17   3   8       49.77       66.95     38.18 o 
  18   3   8      381.22      343.08     51.42 o 
  19   3   8       67.17      103.42     50.92 o 
  20   3   8      474.87      614.43     77.64 o 
  21   3   8       27.61        0.00     52.66 o 
  22   3   8      169.33      148.16     55.92 o 
  23   3   8        3.10       25.24     53.12 o 
  24   3   8        6.74      -30.67     51.64 o 
  25   3   8       35.04       29.10     57.93 o 
  26   3   8        2.98       55.85     75.70 o 
 -29   4   8        3.44       48.58     46.37 o 
 -28   4   8      128.54      125.67     51.20 o 
 -27   4   8       19.71       57.20     44.51 o 
 -26   4   8       20.36       82.83     49.71 o 
 -25   4   8       34.63       44.08     37.57 o 
 -24   4   8       13.17      145.11     41.23 o 
 -23   4   8      334.51      315.44     46.62 o 
 -22   4   8        0.79       19.13     34.29 o 
 -21   4   8       29.17       54.25     36.37 o 
 -20   4   8       93.04       91.06     39.27 o 
 -19   4   8      224.90      220.96     39.22 o 
 -18   4   8       55.97       44.56     30.92 o 
 -17   4   8      144.97       86.23     31.72 o 
 -16   4   8      770.14      781.97     53.92 o 
 -15   4   8      264.27      339.39     38.69 o 
 -14   4   8       14.83       16.86     25.12 o 
 -13   4   8        0.86      -40.95     32.95 o 
 -12   4   8      508.83      480.35     39.14 o 
 -11   4   8       18.32      -30.34     20.23 o 
 -10   4   8     1552.24     1589.45     70.05 o 
  -9   4   8      279.17      327.49     40.20 o 
  -8   4   8     4107.78     4506.98    157.50 o 
  -7   4   8       60.64       87.10     17.28 o 
  -6   4   8      739.03      782.87     38.21 o 
  -5   4   8      449.45      448.59     28.32 o 
  -4   4   8     2793.07     2583.99     87.90 o 
  -3   4   8     1448.01     1225.26     53.43 o 
  -2   4   8      683.61      829.91     71.88 o 
  -1   4   8      436.88      435.72     35.39 o 
   0   4   8      657.53      752.84     49.26 o 
   1   4   8     2769.85     2836.48    105.29 o 
   2   4   8       13.14       28.52     23.48 o 
   3   4   8     2306.28     2270.14    103.39 o 
   4   4   8      277.03      245.13     34.03 o 
   5   4   8      137.73      151.80     31.09 o 
   6   4   8      541.45      616.20     53.07 o 
   7   4   8      549.56      576.58     55.93 o 
   8   4   8      359.49      521.67     46.99 o 
   9   4   8      210.44      214.47     36.37 o 
  10   4   8       55.48       29.96     27.44 o 
  12   4   8      355.00      614.72     57.42 o 
  13   4   8     2687.51     2833.78    134.92 o 
  14   4   8     3560.02     3211.16    149.38 o 
  15   4   8     9683.01     9330.41    364.97 o 
  16   4   8      313.89      381.32     55.09 o 
  17   4   8       43.19      166.68     57.41 o 
  18   4   8       69.36      125.44     54.34 o 
  19   4   8        7.51       -7.82     46.36 o 
  20   4   8       18.70       13.80     47.96 o 
  21   4   8       56.03       55.78     52.68 o 
  22   4   8        1.25      -48.41     49.81 o 
  23   4   8        3.42       33.15     53.42 o 
  24   4   8        0.46       10.16     52.88 o 
  25   4   8       36.16       72.86     61.69 o 
 -28   5   8        3.07        2.70     45.88 o 
 -27   5   8       17.92       -8.99     44.50 o 
 -26   5   8       48.64      106.24     43.86 o 
 -25   5   8       20.98        2.70     38.93 o 
 -24   5   8       22.00      151.43     43.97 o 
 -23   5   8       64.37       59.19     40.48 o 
 -22   5   8        1.55       29.60     39.66 o 
 -21   5   8       64.85       97.59     55.04 o 
 -20   5   8       14.56      -31.26     32.68 o 
 -19   5   8      120.03       83.57     36.10 o 
 -18   5   8      235.81      232.85     41.45 o 
 -17   5   8       25.42        6.39     30.80 o 
 -16   5   8       26.48      -42.00     28.00 o 
 -15   5   8       78.74       44.26     38.87 o 
 -14   5   8       22.39       51.93     30.18 o 
 -13   5   8       51.49      114.28     30.13 o 
 -12   5   8      383.98      296.63     50.14 o 
 -11   5   8       24.11       45.83     29.72 o 
 -10   5   8      504.37      567.55     55.82 o 
  -9   5   8       70.25       98.44     25.61 o 
  -8   5   8       25.99       27.46     20.86 o 
  -7   5   8      247.41      288.33     31.19 o 
  -6   5   8      344.97      306.15     41.98 o 
  -5   5   8       16.47       15.95     17.28 o 
  -4   5   8      172.76      216.22     31.88 o 
  -3   5   8     1597.45     1353.37     56.09 o 
  -2   5   8      502.90      487.32     36.99 o 
  -1   5   8     4363.76     4447.99    142.89 o 
   0   5   8     1213.10     1442.00     86.60 o 
   1   5   8     4571.92     4354.40    155.89 o 
   2   5   8       88.04      152.67     35.61 o 
   3   5   8      425.64      426.71     42.82 o 
   4   5   8      579.35      625.32     51.30 o 
   5   5   8      117.99       65.82     36.28 o 
   6   5   8      147.85      164.92     34.28 o 
   7   5   8      570.36      662.72     56.59 o 
   8   5   8      139.15      128.30     35.33 o 
   9   5   8        0.00       31.12     30.12 o 
  10   5   8       11.20       45.34     34.93 o 
  11   5   8     2855.84     3051.15    143.05 o 
  12   5   8     3428.85     3881.02    174.38 o 
  13   5   8     1636.19     1675.73    137.72 o 
  14   5   8     4022.33     3889.00    192.14 o 
  15   5   8      272.29      335.03     66.75 o 
  16   5   8     1157.69     1268.84    108.09 o 
  17   5   8      258.07      229.30     62.54 o 
  18   5   8      199.47      230.36     64.14 o 
  19   5   8      153.26       90.60     63.12 o 
  20   5   8       93.60       52.24     57.41 o 
  21   5   8       17.32      -49.70     49.22 o 
  22   5   8       17.85      -47.78     58.44 o 
  23   5   8       80.23       32.58     58.78 o 
  24   5   8       34.54      131.05     65.84 o 
 -27   6   8        0.97      -27.95     64.49 o 
 -26   6   8        5.50       83.62     44.50 o 
 -25   6   8        2.12      -52.12     48.96 o 
 -24   6   8        0.37       52.15     41.87 o 
 -23   6   8       22.24       25.45     40.86 o 
 -22   6   8       34.32       67.24     43.76 o 
 -21   6   8        0.29      -54.13     36.93 o 
 -20   6   8      102.90       61.96     39.13 o 
 -19   6   8        6.71      -33.80     37.11 o 
 -18   6   8        0.15        5.66     32.77 o 
 -17   6   8       35.54       63.03     36.10 o 
 -16   6   8      420.34      379.25     46.55 o 
 -15   6   8       61.82        1.67     31.17 o 
 -14   6   8      212.46      248.83     41.18 o 
 -13   6   8      273.55      225.21     43.93 o 
 -12   6   8     1153.09     1193.37     68.76 o 
 -11   6   8       32.01       31.51     33.37 o 
 -10   6   8        6.93      -32.28     26.56 o 
  -9   6   8      332.94      455.38     56.24 o 
  -8   6   8      210.80      157.80     36.35 o 
  -7   6   8        5.82       31.95     23.15 o 
  -6   6   8      217.75      235.19     32.56 o 
  -5   6   8      212.35      202.65     25.92 o 
  -4   6   8       81.89       47.86     21.18 o 
  -3   6   8       60.94       60.40     22.14 o 
  -2   6   8      515.13      447.87     47.42 o 
  -1   6   8      101.64      135.43     27.08 o 
   0   6   8      232.39      216.08     37.05 o 
   1   6   8       39.09       27.22     44.34 o 
   2   6   8      237.04      243.58     37.84 o 
   3   6   8      441.73      386.35     44.80 o 
   4   6   8        9.54       51.43     29.58 o 
   5   6   8       10.90       -0.12     28.19 o 
   6   6   8      202.73      214.68     47.03 o 
   7   6   8       11.71        0.21     32.24 o 
   8   6   8       25.59        8.78     32.08 o 
   9   6   8      535.79      495.02     58.11 o 
  10   6   8     3427.98     3161.13    149.46 o 
  11   6   8      478.60      443.10     57.38 o 
  12   6   8      424.35      413.20     75.92 o 
  13   6   8     1932.08     1465.87    115.49 o 
  14   6   8       43.82      240.97     61.69 o 
  15   6   8       17.60       16.88     53.35 o 
  16   6   8      119.46       77.13     53.83 o 
  17   6   8       25.58       18.30     51.91 o 
  18   6   8      166.63      229.10     66.02 o 
  19   6   8       31.04        7.12     56.71 o 
  20   6   8       67.19       85.89     62.44 o 
  21   6   8        3.94       31.49     58.18 o 
  22   6   8       27.60       44.32     59.74 o 
  23   6   8      156.48      201.55     72.96 o 
 -25   7   8       21.14       17.91     48.09 o 
 -24   7   8       18.44       52.68     51.86 o 
 -23   7   8       35.77      -55.96     38.79 o 
 -22   7   8       82.20      131.55     59.12 o 
 -21   7   8       20.18       14.11     43.05 o 
 -20   7   8        0.27       64.68     41.68 o 
 -19   7   8       75.84       43.21     45.48 o 
 -18   7   8      324.19      332.72     59.35 o 
 -17   7   8        6.37       -4.84     34.70 o 
 -16   7   8       24.75       32.81     36.18 o 
 -15   7   8        0.66      -10.37     32.91 o 
 -14   7   8      114.07       30.41     34.20 o 
 -13   7   8       91.39       73.23     36.24 o 
 -12   7   8       74.00       98.35     34.99 o 
 -11   7   8      472.25      525.99     49.24 o 
 -10   7   8     1763.74     1540.89     98.65 o 
  -9   7   8      444.33      517.21     48.05 o 
  -8   7   8       56.59       85.50     39.27 o 
  -7   7   8      590.26      663.42     51.67 o 
  -6   7   8      933.55      862.47     66.05 o 
  -5   7   8      889.65      989.91     60.74 o 
  -4   7   8      546.79      546.93     45.36 o 
  -3   7   8       94.98       76.99     35.54 o 
  -2   7   8      730.26      573.85     72.69 o 
  -1   7   8       14.18      -24.51     31.83 o 
   0   7   8        0.39       29.75     30.56 o 
   1   7   8      159.98      161.06     37.32 o 
   2   7   8      448.14      437.01     50.91 o 
   3   7   8        7.35       15.72     30.65 o 
   4   7   8        5.43      -23.16     30.40 o 
   5   7   8      523.28      450.73     53.23 o 
   6   7   8      680.60      601.41     89.74 o 
   7   7   8      163.46      162.71     75.24 o 
   8   7   8        9.54      -37.23     34.17 o 
   9   7   8       14.38      -35.43     42.32 o 
  10   7   8       49.50      -25.50     37.12 o 
  11   7   8       15.57      -44.01     38.13 o 
  12   7   8     2165.21     2002.55    138.82 o 
  13   7   8      202.49      199.14     61.69 o 
  14   7   8      180.96      117.42     56.07 o 
  15   7   8      275.35      217.06     62.86 o 
  16   7   8      346.14      290.31     68.21 o 
  17   7   8       68.70       -1.34     55.00 o 
  18   7   8      112.91       19.52     57.15 o 
  19   7   8       45.86       67.55     74.04 o 
  20   7   8        9.16       18.67     61.99 o 
  21   7   8       82.82       81.01     67.60 o 
  22   7   8       58.37      113.13     66.75 o 
 -24   8   8       29.02      107.12     56.61 o 
 -23   8   8       15.63       36.07     50.07 o 
 -22   8   8       66.42      143.17     57.11 o 
 -21   8   8        0.13      -73.98     49.32 o 
 -20   8   8        7.46       86.70     47.10 o 
 -19   8   8       33.79       39.94     40.55 o 
 -18   8   8        2.69      -49.35     37.02 o 
 -17   8   8       26.84       12.75     39.39 o 
 -16   8   8       62.93       94.06     39.47 o 
 -15   8   8      134.90      164.82     41.74 o 
 -14   8   8        3.58       14.54     44.27 o 
 -13   8   8       58.10       99.19     37.98 o 
 -12   8   8       60.59      126.72     38.60 o 
 -11   8   8       11.13      110.18     37.98 o 
 -10   8   8      398.47      561.42     54.08 o 
  -9   8   8      748.00      911.46     64.04 o 
  -8   8   8     1485.52     1499.82     82.39 o 
  -7   8   8      240.76      362.16     69.20 o 
  -6   8   8     2829.64     2725.02    129.76 o 
  -5   8   8      146.85      257.43     56.55 o 
  -4   8   8      721.38      830.12     98.02 o 
  -3   8   8       62.50      105.62     47.42 o 
  -2   8   8     1158.73     1135.63    165.23 o 
  -1   8   8      343.70      341.45     56.17 o 
   0   8   8        3.81       -8.18     33.59 o 
   1   8   8       76.89        4.35     33.73 o 
   2   8   8        0.37      -41.55     31.09 o 
   3   8   8       81.29       19.85     36.74 o 
   4   8   8       37.14       20.75     35.62 o 
   5   8   8       11.69       10.07     36.61 o 
   6   8   8        7.85       -2.19     36.93 o 
   7   8   8      447.96      455.40     59.92 o 
   8   8   8        6.80      -17.21     38.53 o 
   9   8   8        0.22       90.40     45.01 o 
  10   8   8       43.82      160.28     58.02 o 
  11   8   8       96.25      140.94     58.18 o 
  12   8   8       47.35       54.71     49.98 o 
  13   8   8        0.04      -63.50     42.33 o 
  14   8   8       14.93       -5.59     65.60 o 
  15   8   8        0.86      -34.70     50.11 o 
  16   8   8      401.60      350.49     84.81 o 
  17   8   8        3.92       -5.18     54.60 o 
  18   8   8      166.02      194.26     71.09 o 
  19   8   8      136.72       51.57     66.15 o 
  20   8   8       48.94       74.53     67.07 o 
 -21   9   8        7.28       63.54     58.73 o 
 -20   9   8      138.30      105.50     56.43 o 
 -19   9   8       25.32      128.48     55.21 o 
 -18   9   8        0.91       26.55     49.32 o 
 -17   9   8       93.32      101.76     43.82 o 
 -16   9   8       76.73      165.02     46.81 o 
 -15   9   8        0.59       -6.83     61.19 o 
 -14   9   8       48.21       32.22     39.37 o 
 -13   9   8        9.91       13.99     37.40 o 
 -12   9   8        0.13       -2.22     34.04 o 
 -11   9   8        0.02       78.61     42.40 o 
 -10   9   8      200.43      263.19     59.12 o 
  -9   9   8       30.37      101.87     45.68 o 
  -8   9   8      621.84      795.55     87.27 o 
  -7   9   8       70.96      219.63     57.53 o 
  -6   9   8        3.51       90.32     51.10 o 
  -5   9   8      156.06      162.32     58.73 o 
  -4   9   8       68.79       63.28     50.91 o 
  -3   9   8        0.31        3.29     42.89 o 
  -2   9   8       50.68      213.43    176.87 o 
  -1   9   8        7.67       23.27     88.43 o 
   0   9   8        4.35        2.50     42.90 o 
   1   9   8        0.50      -51.60     34.40 o 
   2   9   8      492.98      420.16     58.09 o 
   3   9   8       52.44       45.56     40.43 o 
   4   9   8      928.84      868.23     99.48 o 
   5   9   8      113.41      140.69     44.91 o 
   6   9   8       33.80      -25.70     37.78 o 
   7   9   8        2.67      -41.80     37.66 o 
   8   9   8        0.99      -25.39     48.94 o 
   9   9   8       12.59       -5.71     63.88 o 
  10   9   8        0.04       57.23     54.34 o 
  11   9   8       51.79       93.26     55.00 o 
  12   9   8      193.15      119.00     57.04 o 
  13   9   8       62.15      176.91     63.63 o 
  14   9   8        0.00       43.85     56.30 o 
  15   9   8        0.20      -46.43     51.83 o 
  16   9   8       85.42       20.38     58.20 o 
  17   9   8       38.42      -10.73     60.75 o 
 -19  10   8        2.45      218.76    125.67 o 
 -18  10   8      117.72       68.22     53.72 o 
 -17  10   8        3.70       20.88     51.40 o 
 -16  10   8      188.53      191.91     60.04 o 
 -15  10   8       21.18       55.13     55.61 o 
 -14  10   8      533.47      552.59     91.37 o 
 -13  10   8       18.49       36.73     53.89 o 
 -12  10   8      377.81      407.97     63.12 o 
 -11  10   8       90.09       57.60     51.83 o 
 -10  10   8      313.63      364.19     99.56 o 
  -9  10   8      539.86      606.04     87.99 o 
  -8  10   8      818.21      862.68     90.49 o 
  -7  10   8       24.87      148.04     60.16 o 
  -6  10   8       34.25      156.82     60.63 o 
  -5  10   8      316.50      350.72     68.38 o 
  -4  10   8       99.51      170.41     79.66 o 
  -3  10   8       29.81       74.19     53.61 o 
  -2  10   8      227.98      268.76    111.71 o 
  -1  10   8        5.22        9.31     88.43 o 
   0  10   8      176.66      139.63    107.05 o 
   1  10   8      189.49      140.22     60.93 o 
   2  10   8       82.96       92.96     45.72 o 
   3  10   8      120.41      187.81     54.62 o 
   4  10   8       23.89       71.95     45.80 o 
   5  10   8        2.87       14.46     41.01 o 
   6  10   8       89.98      126.32     57.04 o 
   7  10   8        0.75      -35.08     50.60 o 
   8  10   8       59.37       24.94     56.30 o 
   9  10   8        0.18      -14.30     53.68 o 
  10  10   8        7.53       -8.76     50.18 o 
  11  10   8       24.23        5.48     80.99 o 
  12  10   8        3.71      -43.79     54.05 o 
  13  10   8        6.29       46.53     56.16 o 
  14  10   8        0.60      -55.69     57.72 o 
  15  10   8       23.10       91.25     64.89 o 
 -15  11   8        0.03       64.00     71.84 o 
 -14  11   8        0.00        8.64     63.42 o 
 -13  11   8       51.62       69.24    197.81 o 
 -12  11   8      224.39      246.60     81.72 o 
 -11  11   8        4.32       77.87    151.27 o 
 -10  11   8      148.24      172.04     64.89 o 
  -9  11   8       32.58       60.98     56.06 o 
  -8  11   8        0.29       29.31     51.58 o 
  -7  11   8        4.30       40.91     54.70 o 
  -6  11   8       31.28      -44.06     81.77 o 
  -5  11   8       44.19       56.56     78.82 o 
  -4  11   8      133.85      103.95     66.55 o 
  -3  11   8       10.02       27.11     54.34 o 
  -2  11   8       13.53       26.18     55.37 o 
  -1  11   8       10.98       -9.99     54.80 o 
   0  11   8        2.04      -51.20     83.78 o 
   1  11   8      104.62       55.85     97.74 o 
   2  11   8      180.18      171.94     83.49 o 
   3  11   8        0.03       53.49     58.89 o 
   4  11   8      155.02       75.21     58.76 o 
   5  11   8       73.78       91.07     63.15 o 
   6  11   8       34.54      -43.87     53.21 o 
   7  11   8       34.56       11.46     55.22 o 
   8  11   8        2.22       39.71     56.81 o 
   9  11   8        0.10       58.86     61.99 o 
  10  11   8       42.93       57.34     60.40 o 
  11  11   8        1.52       -1.67     58.57 o 
  -8  12   8        1.88      -35.49     76.80 o 
  -7  12   8       82.71      167.56     84.81 o 
  -6  12   8       12.34       27.38     88.73 o 
  -5  12   8        0.55       62.79     57.41 o 
  -4  12   8       61.74      111.92     65.14 o 
  -3  12   8      145.26      144.64     61.84 o 
  -2  12   8        6.98       36.18     61.44 o 
  -1  12   8       37.40       63.93     58.63 o 
   0  12   8        1.23       53.88     63.63 o 
   1  12   8       33.25        0.00     97.74 o 
   3  12   8       37.77      -23.27    116.36 o 
   4  12   8        1.89        1.98     77.29 o 
 -30   1   9        7.68       38.62     45.79 o 
 -29   1   9        8.63       21.40     45.26 o 
 -28   1   9        0.02      -10.77     40.28 o 
 -27   1   9       20.74      129.64     44.51 o 
 -26   1   9       23.99       27.73     38.18 o 
 -25   1   9      200.78      125.63     40.91 o 
 -24   1   9       14.30       43.65     37.05 o 
 -23   1   9       74.19       33.63     33.16 o 
 -22   1   9        7.00       41.18     33.59 o 
 -21   1   9       35.42       70.70     32.85 o 
 -20   1   9        3.28       28.36     31.03 o 
 -19   1   9       43.11      123.76     35.61 o 
 -18   1   9        0.02      -14.59     23.45 o 
 -17   1   9      195.70      233.98     43.41 o 
 -16   1   9        3.89      -29.91     19.94 o 
 -14   1   9        7.50       16.67     18.94 o 
 -13   1   9      343.35      358.62     27.90 o 
 -12   1   9       31.23       53.14     23.94 o 
 -11   1   9     6942.93     6808.40    206.21 o 
 -10   1   9      121.95      225.01     22.19 o 
  -9   1   9       89.18      204.70     59.66 o 
  -8   1   9      398.67      390.03     25.08 o 
  -7   1   9       79.11       70.83     15.03 o 
  -6   1   9     1729.58     1581.13     56.23 o 
  -5   1   9     1162.52     1141.90     43.21 o 
  -4   1   9       87.02       85.75     16.65 o 
  -3   1   9     4727.03     4538.00    138.01 o 
  -2   1   9      453.01      480.13     23.62 o 
  -1   1   9      278.55      325.46     27.41 o 
   0   1   9      401.71      357.13     21.53 o 
   1   1   9      956.94      792.30     34.79 o 
   2   1   9      110.04      106.00     17.16 o 
   3   1   9     1454.93     1690.00     75.55 o 
   4   1   9     3266.35     3072.58     98.66 o 
   6   1   9     8748.36     9066.36    269.29 o 
   8   1   9        8.12       -7.16     15.34 o 
  10   1   9        0.13      -16.42     15.22 o 
  11   1   9       30.94       30.86     18.33 o 
  12   1   9        7.82       17.88     17.95 o 
  13   1   9       78.17       55.32     22.14 o 
  14   1   9       37.15       51.54     27.17 o 
  15   1   9      229.67      256.95     54.02 o 
  16   1   9        0.27      -43.11     28.74 o 
  17   1   9       37.09       47.33     34.53 o 
  18   1   9       23.29       67.80     38.62 o 
  19   1   9       74.19      140.97     42.80 o 
  20   1   9       18.31        3.35     88.07 o 
  21   1   9        6.18      -19.40     55.04 o 
  22   1   9        5.44      -74.05     49.37 o 
  23   1   9       12.58        0.00     88.43 o 
  24   1   9        3.55      -93.09     74.47 o 
  25   1   9       18.20      -18.62     88.43 o 
  26   1   9        0.89      -46.54     83.78 o 
 -30   2   9       29.97       -0.72     42.40 o 
 -29   2   9      220.99      263.19     84.65 o 
 -28   2   9       16.92       17.95     42.90 o 
 -27   2   9        8.48       30.26     41.86 o 
 -26   2   9       43.04      106.27     52.40 o 
 -25   2   9      110.42       67.18     40.97 o 
 -24   2   9        0.74      -16.80     35.50 o 
 -23   2   9      102.21      107.99     39.28 o 
 -22   2   9       13.77       58.01     34.59 o 
 -21   2   9       14.97      117.34     36.38 o 
 -20   2   9       39.44       18.19     34.93 o 
 -19   2   9       55.21      199.19     34.74 o 
 -18   2   9      102.42      149.42     31.52 o 
 -17   2   9      135.50      191.70     31.52 o 
 -16   2   9        0.03       24.55     24.45 o 
 -15   2   9      558.50      706.43     52.75 o 
 -14   2   9       56.68      116.03     29.22 o 
 -13   2   9     1613.25     1496.29     65.46 o 
 -12   2   9      698.91      788.54     45.69 o 
 -11   2   9     3393.64     3431.22    111.87 o 
 -10   2   9      530.17      561.15     31.74 o 
  -9   2   9     8400.24     7724.64    231.47 o 
  -8   2   9       28.12       14.83     15.26 o 
  -7   2   9     3312.27     3272.28    104.91 o 
  -6   2   9      235.76      217.44     19.70 o 
  -5   2   9      239.12      301.67     21.11 o 
  -4   2   9      483.50      558.83     27.53 o 
  -3   2   9     4875.76     4450.95    136.35 o 
  -2   2   9      255.18      325.90     30.20 o 
  -1   2   9     1078.60      983.89     43.11 o 
   0   2   9       53.11       65.54     14.86 o 
   1   2   9     3231.43     3051.92    110.17 o 
   2   2   9      137.22      156.61     24.15 o 
   3   2   9      518.06      628.27     45.68 o 
   4   2   9      544.85      642.40     43.96 o 
   5   2   9      951.77     1039.12    121.60 o 
   6   2   9      201.99      248.07     23.42 o 
   7   2   9      973.02     1101.87     45.06 o 
   8   2   9     1475.43     1369.65     53.98 o 
   9   2   9     4670.40     5026.83    175.16 o 
  10   2   9      855.45      822.09     56.27 o 
  11   2   9      394.30      421.08     42.82 o 
  12   2   9      143.47      195.27     34.33 o 
  13   2   9        2.46      -30.54     25.06 o 
  14   2   9     1610.77     1454.85     83.08 o 
  15   2   9     1141.73     1006.73     69.76 o 
  16   2   9      318.95      346.65     48.00 o 
  17   2   9     1544.36     1485.56     98.76 o 
  18   2   9       90.40      132.66     43.85 o 
  19   2   9     2060.21     1827.73    105.14 o 
  20   2   9      118.71       66.32     41.06 o 
  21   2   9      400.11      477.78     72.46 o 
  22   2   9       10.08       21.24     51.31 o 
  23   2   9       43.09       30.25     65.82 o 
  24   2   9       34.28     -111.71     74.47 o 
  25   2   9       63.13     -118.69     79.13 o 
  26   2   9       73.47       23.27    102.40 o 
 -30   3   9       12.71       48.63     45.72 o 
 -29   3   9        0.56       29.92     45.68 o 
 -28   3   9        4.41       49.80     44.43 o 
 -27   3   9      126.16      124.44     47.65 o 
 -26   3   9        1.96      -21.91     37.85 o 
 -25   3   9       95.05      148.99     77.93 o 
 -24   3   9      193.71      189.60     50.07 o 
 -23   3   9       46.88       64.76     38.25 o 
 -22   3   9        0.58      -50.75     33.83 o 
 -21   3   9       37.64       19.53     35.41 o 
 -20   3   9        4.97      -14.74     28.34 o 
 -19   3   9       36.37       76.18     47.77 o 
 -18   3   9      169.42      187.65     35.06 o 
 -17   3   9       95.69       93.83     29.03 o 
 -16   3   9      119.37       62.77     26.30 o 
 -15   3   9      205.34      247.87     33.74 o 
 -14   3   9       10.55       11.36     26.85 o 
 -13   3   9        0.24       42.02     22.35 o 
 -12   3   9       96.95      104.15     25.68 o 
 -11   3   9     2829.12     2836.30    120.26 o 
 -10   3   9      448.81      440.83     36.17 o 
  -9   3   9       65.89       27.89     15.12 o 
  -8   3   9      224.05      422.77     35.39 o 
  -7   3   9     3671.03     3741.84    123.80 o 
  -6   3   9        3.43       25.99     14.30 o 
  -5   3   9     6731.16     6598.86    200.69 o 
  -4   3   9      115.98      160.06     21.09 o 
  -3   3   9      928.90      938.16     40.04 o 
  -2   3   9      314.20      343.99     21.61 o 
  -1   3   9        8.39       47.41     13.00 o 
   0   3   9       24.43       49.68     21.20 o 
   1   3   9       13.86      -27.23     18.15 o 
   2   3   9      516.05      619.04     88.43 o 
   3   3   9     1004.33     1142.18     85.32 o 
   4   3   9      205.75      171.31     30.12 o 
   5   3   9     1637.30     1773.20     86.06 o 
   6   3   9        3.13       31.34     22.46 o 
   7   3   9      254.21      310.44     36.51 o 
   8   3   9      390.11      479.60     44.50 o 
   9   3   9      202.91      194.07     34.17 o 
  10   3   9       38.95       54.40     32.25 o 
  11   3   9      967.05     1110.49     70.61 o 
  12   3   9      153.06      235.76     47.03 o 
  13   3   9       98.69      308.87     62.48 o 
  14   3   9       99.82      221.67     51.06 o 
  15   3   9     2388.75     2376.38    119.02 o 
  16   3   9      288.02      316.15     49.07 o 
  17   3   9       83.91      128.52     43.63 o 
  18   3   9       40.12      132.84     42.66 o 
  19   3   9        0.02      -52.93     35.29 o 
  20   3   9        7.36       41.64     58.09 o 
  21   3   9        1.89       20.12     52.31 o 
  22   3   9       42.75       -5.88     51.27 o 
  23   3   9       20.28      -57.85     49.22 o 
  24   3   9       15.27       73.55     58.63 o 
  25   3   9       16.34      -44.96     67.41 o 
 -29   4   9       43.29       63.34     48.69 o 
 -28   4   9        2.72       36.21     59.79 o 
 -27   4   9       86.21      132.74     50.08 o 
 -26   4   9        3.66        9.28     42.03 o 
 -25   4   9       79.93       71.03     46.36 o 
 -24   4   9       21.20       21.33     35.61 o 
 -23   4   9       10.92      -36.90     39.06 o 
 -22   4   9        0.39        6.24     36.38 o 
 -21   4   9      100.01       25.46     37.05 o 
 -20   4   9       25.70      -16.08     31.06 o 
 -19   4   9       67.56       22.36     43.20 o 
 -18   4   9       42.41       23.84     31.09 o 
 -17   4   9      608.26      617.24     50.90 o 
 -16   4   9       18.49       22.73     27.92 o 
 -15   4   9       28.42       52.54     28.40 o 
 -14   4   9      312.60      308.71     36.11 o 
 -13   4   9        4.49       -7.97     23.18 o 
 -12   4   9      299.12      417.47     37.26 o 
 -11   4   9      217.54      200.65     29.71 o 
 -10   4   9      256.13      265.83     31.28 o 
  -9   4   9     2407.80     2202.64     88.27 o 
  -8   4   9      326.07      333.16     25.95 o 
  -7   4   9       16.69       31.75     26.02 o 
  -6   4   9       88.38      139.18     19.80 o 
  -5   4   9      980.58      972.04     43.56 o 
  -4   4   9      414.00      453.75     38.76 o 
  -3   4   9     7192.27     6628.04    203.46 o 
  -2   4   9      897.52      837.33     41.83 o 
  -1   4   9       65.01       47.48     15.96 o 
   0   4   9       91.18      105.57     15.98 o 
   1   4   9     2972.07     2867.94    124.95 o 
   2   4   9      324.02      442.31     40.90 o 
   3   4   9      419.44      483.76     47.70 o 
   4   4   9      378.84      430.90     42.23 o 
   5   4   9        0.71       -9.11     21.65 o 
   6   4   9       75.73       44.02     26.38 o 
   7   4   9      209.98      285.58     38.25 o 
   8   4   9        6.13       13.87     27.15 o 
   9   4   9       13.49       17.45     27.93 o 
  11   4   9     7551.99     7620.73    299.94 o 
  12   4   9      196.22      406.39     52.03 o 
  13   4   9      113.52      367.24     77.80 o 
  15   4   9     1087.88     1052.88     79.38 o 
  16   4   9      826.78      707.15     93.29 o 
  17   4   9        6.07       -9.15     38.32 o 
  18   4   9       45.30       31.69     49.81 o 
  19   4   9       13.76      -63.21     44.40 o 
  20   4   9       51.70       -2.65     47.77 o 
  21   4   9        9.59        4.01     50.49 o 
  22   4   9       17.46       28.70     56.07 o 
  23   4   9       39.04       58.54     72.87 o 
  24   4   9       35.06      152.21     63.30 o 
  25   4   9        4.30       95.09     70.84 o 
 -28   5   9        2.22       36.85     49.83 o 
 -27   5   9        0.04       -4.12     44.98 o 
 -26   5   9       11.00       95.93     45.48 o 
 -25   5   9      102.75      102.46     44.98 o 
 -24   5   9       28.56      134.75     42.69 o 
 -23   5   9      759.32      764.77     71.92 o 
 -22   5   9      128.79      196.13     50.39 o 
 -21   5   9       69.67      119.79     40.62 o 
 -20   5   9        5.50       30.10     35.06 o 
 -19   5   9        0.30      -53.62     40.27 o 
 -18   5   9       54.80       78.40     42.89 o 
 -17   5   9       45.14       39.70     31.92 o 
 -16   5   9       39.99       34.52     37.51 o 
 -15   5   9       13.64      -33.49     27.50 o 
 -14   5   9      173.31      161.05     50.45 o 
 -13   5   9     1702.90     1674.61     89.00 o 
 -12   5   9      415.05      387.76     40.18 o 
 -11   5   9       17.62      -14.41     25.56 o 
 -10   5   9        0.29       25.10     23.90 o 
  -9   5   9        9.28        1.97     20.75 o 
  -8   5   9      171.19      213.75     30.62 o 
  -7   5   9      965.39      966.70     54.16 o 
  -6   5   9      166.35      249.52     25.52 o 
  -5   5   9     1221.47     1098.93     50.11 o 
  -3   5   9      765.58      780.94     40.84 o 
  -2   5   9      435.47      542.67     39.51 o 
  -1   5   9     2492.42     2626.90    114.60 o 
   0   5   9        2.95       37.70     27.44 o 
   1   5   9     1831.51     1951.97     96.07 o 
   2   5   9       80.37       41.62     26.38 o 
   3   5   9      538.69      570.40     66.51 o 
   4   5   9      639.29      605.69     51.61 o 
   5   5   9      851.88      722.34     56.55 o 
   6   5   9      267.52      355.49     43.96 o 
   7   5   9      287.27      242.81     40.32 o 
   8   5   9       88.26       43.85     42.22 o 
   9   5   9        0.39       -5.09     32.95 o 
  11   5   9     3035.45     3321.58    163.75 o 
  12   5   9      722.91      704.95     85.32 o 
  13   5   9     4776.80     4275.21    190.16 o 
  14   5   9      701.76      664.03     67.87 o 
  15   5   9       66.85       73.16     43.21 o 
  16   5   9      287.14      243.12     63.45 o 
  17   5   9      635.88      683.97     85.99 o 
  18   5   9        4.36      -37.12     49.22 o 
  19   5   9       28.55       -5.02     50.92 o 
  20   5   9       21.47       10.06     54.60 o 
  21   5   9        1.66       31.03     59.12 o 
  22   5   9        4.36       12.80     59.98 o 
  23   5   9        5.70      -59.86     57.29 o 
  24   5   9       48.07       88.08     67.07 o 
 -27   6   9        2.62       44.98     43.97 o 
 -26   6   9       55.27       89.16     45.70 o 
 -25   6   9       12.72       40.44     42.60 o 
 -24   6   9      111.70       77.06     42.98 o 
 -23   6   9        0.73      -17.56     47.70 o 
 -22   6   9        0.05       -9.95     40.55 o 
 -21   6   9      149.27      140.43     57.64 o 
 -20   6   9      109.57      153.26     42.31 o 
 -19   6   9        0.00       -1.08     34.56 o 
 -18   6   9       72.72       59.14     36.74 o 
 -17   6   9       16.02      109.73     37.17 o 
 -16   6   9       21.15        7.18     33.79 o 
 -15   6   9        5.31       -1.20     30.13 o 
 -14   6   9      111.83       88.51     37.69 o 
 -13   6   9      358.85      375.17     43.12 o 
 -12   6   9       43.13        7.39     29.11 o 
 -11   6   9       45.38       -0.69     27.06 o 
 -10   6   9       18.55        9.26     26.37 o 
  -9   6   9      172.77      175.89     33.69 o 
  -8   6   9      254.70      336.18     37.59 o 
  -7   6   9      457.85      597.22     51.81 o 
  -6   6   9       94.66       70.41     26.87 o 
  -5   6   9      831.95      973.57     49.37 o 
  -4   6   9        0.10      -22.35     18.43 o 
  -3   6   9      905.50     1038.78     57.24 o 
  -2   6   9      166.17      158.43     88.43 o 
  -1   6   9      150.39       98.57     35.71 o 
   0   6   9       63.49       38.86     28.17 o 
   1   6   9      661.37      657.19     76.59 o 
   2   6   9       63.32       25.34     28.25 o 
   3   6   9      284.95      370.51     49.18 o 
   4   6   9      318.51      383.52     47.21 o 
   5   6   9      329.59      226.29     43.83 o 
   6   6   9      281.92      268.64     44.62 o 
   7   6   9      201.35      236.55     45.74 o 
   8   6   9        0.87       -2.64     34.68 o 
   9   6   9     1113.53     1419.72     92.96 o 
  10   6   9     2273.53     2644.37    133.19 o 
  12   6   9       47.64      119.84     57.10 o 
  13   6   9      237.65      382.64     57.62 o 
  14   6   9       13.10       30.08     50.60 o 
  15   6   9       80.01      118.65     89.42 o 
  16   6   9        0.01       46.15     51.91 o 
  17   6   9      121.19       50.25     56.82 o 
  18   6   9       27.64      -66.87     48.22 o 
  19   6   9       19.61       -6.23     51.28 o 
  20   6   9       13.56      -63.72     54.03 o 
  21   6   9        0.00       -7.45     60.76 o 
  22   6   9       43.07       35.29     62.15 o 
 -25   7   9       12.83       91.13     56.05 o 
 -24   7   9        8.82       -6.76     48.15 o 
 -23   7   9       73.93       50.77     71.76 o 
 -22   7   9        7.46       34.22     45.74 o 
 -21   7   9      189.90      298.98     50.94 o 
 -20   7   9       66.68       97.14     50.67 o 
 -19   7   9      134.39      127.21     47.16 o 
 -18   7   9       17.70      -22.05     52.72 o 
 -17   7   9        9.16        2.85     35.31 o 
 -16   7   9      214.33      200.57     42.89 o 
 -15   7   9        4.15        6.65     34.71 o 
 -14   7   9      206.21      168.67     39.77 o 
 -13   7   9      106.06       56.97     36.09 o 
 -12   7   9       29.06       -2.91     32.13 o 
 -11   7   9      119.37      188.31     46.25 o 
 -10   7   9       22.98       20.06     31.79 o 
  -9   7   9       14.26       53.09     44.87 o 
  -8   7   9      110.60      107.51     33.71 o 
  -7   7   9      272.62      334.50     40.85 o 
  -6   7   9        7.13       54.38     34.48 o 
  -5   7   9       33.87       63.09     33.99 o 
  -4   7   9      380.13      292.98     54.34 o 
  -3   7   9        7.76       17.90     31.12 o 
  -2   7   9      108.96      167.26     49.05 o 
  -1   7   9      130.68      135.76     41.69 o 
   0   7   9      354.91      343.17     46.65 o 
   1   7   9       26.50       33.72     46.70 o 
   2   7   9       19.40       33.50     32.59 o 
   3   7   9       67.00       66.92     36.11 o 
   4   7   9       61.02       30.87     34.53 o 
   5   7   9      860.94      868.02     71.20 o 
   6   7   9     1046.76      893.61     73.87 o 
   7   7   9      189.75      168.16     45.69 o 
   8   7   9       42.90      -17.32     38.13 o 
   9   7   9        0.25       11.73     42.35 o 
  10   7   9      107.03      127.82     46.73 o 
  11   7   9      373.32      396.64     59.31 o 
  12   7   9       13.58      123.17     58.07 o 
  13   7   9      428.73      234.88     64.38 o 
  14   7   9        1.81       28.53     50.60 o 
  15   7   9       21.19       50.22     54.34 o 
  16   7   9        0.57       91.93     58.18 o 
  17   7   9      108.46       73.14     60.75 o 
  18   7   9      158.84      199.68     69.45 o 
  19   7   9       16.96       41.36     64.38 o 
  20   7   9       16.42      -29.67     59.93 o 
  21   7   9        7.05      -23.47     61.48 o 
 -24   8   9        9.85      -18.92     74.84 o 
 -23   8   9        1.80        7.81     91.80 o 
 -22   8   9       19.73      120.45     50.60 o 
 -21   8   9      331.54      265.67     57.07 o 
 -20   8   9       93.58      164.75     49.19 o 
 -19   8   9      213.39      193.87     49.30 o 
 -18   8   9       14.18       51.25     38.72 o 
 -17   8   9        4.15       46.36     38.35 o 
 -16   8   9      588.98      619.49     75.54 o 
 -15   8   9       11.71      -21.86     35.78 o 
 -14   8   9       45.74       43.32     38.23 o 
 -13   8   9      270.25      238.55     45.61 o 
 -12   8   9       91.23      154.19     40.54 o 
 -11   8   9     2178.68     2016.11     99.05 o 
 -10   8   9      249.86      342.21     45.45 o 
  -9   8   9     2544.33     2782.44    135.04 o 
  -8   8   9      930.72     1047.18     79.01 o 
  -7   8   9       15.44      119.89     49.98 o 
  -6   8   9        9.45        7.62     46.36 o 
  -5   8   9        0.76       10.74     44.58 o 
  -4   8   9      178.67      180.38     72.14 o 
  -3   8   9      183.64      349.37    101.96 o 
  -2   8   9      293.85      347.81     55.29 o 
  -1   8   9     1524.08     1256.62    309.52 o 
   0   8   9       48.53       27.48     35.75 o 
   1   8   9     1312.44     1243.88    184.08 o 
   2   8   9       17.77       -0.53     34.40 o 
   3   8   9     1026.27     1001.31     87.34 o 
   4   8   9       54.17        6.93     37.31 o 
   5   8   9       52.63      -40.10     33.73 o 
   6   8   9      260.06      185.50     48.00 o 
   7   8   9      520.23      453.75     60.04 o 
   8   8   9      433.37      280.49     66.19 o 
   9   8   9      479.29      545.83     66.03 o 
  10   8   9       22.73       25.03     47.86 o 
  11   8   9       66.48      135.74     57.72 o 
  12   8   9       23.53       -2.79     60.78 o 
  13   8   9       45.46      -19.62     49.03 o 
  14   8   9        1.04      -31.80     54.67 o 
  15   8   9        1.98       27.50     59.34 o 
  16   8   9      175.25      242.09     68.94 o 
  17   8   9      129.57      143.46     68.38 o 
  18   8   9       23.54       37.30     68.00 o 
  19   8   9       29.91      105.07     91.53 o 
 -21   9   9       47.58       17.78     51.95 o 
 -20   9   9       71.43      -11.89     52.26 o 
 -19   9   9       12.72       -7.48     51.02 o 
 -18   9   9      271.07      183.43     58.92 o 
 -17   9   9       18.92       -9.93     41.36 o 
 -16   9   9       12.31       58.20     41.38 o 
 -15   9   9        7.19       82.16     39.80 o 
 -14   9   9       30.72       76.21     47.65 o 
 -13   9   9       10.37       23.67     41.38 o 
 -12   9   9      239.61      152.13     51.05 o 
 -11   9   9      115.54      141.34     47.87 o 
 -10   9   9     1082.59      940.69     94.39 o 
  -9   9   9       19.93       79.41     51.57 o 
  -8   9   9        5.69       17.53     46.36 o 
  -7   9   9      128.96       97.02     51.10 o 
  -6   9   9        8.16       79.97     53.95 o 
  -5   9   9      582.55      518.68     77.67 o 
  -4   9   9     1448.62     1541.08    202.85 o 
  -3   9   9        0.48       26.12     56.38 o 
  -2   9   9      358.51      231.04     76.87 o 
  -1   9   9        1.61     -104.73     69.82 o 
   0   9   9        0.56       11.47     46.86 o 
   1   9   9       42.70       -6.85     38.91 o 
   2   9   9      130.45       92.65     41.94 o 
   3   9   9        3.31      -25.35     37.50 o 
   4   9   9       74.41      119.56     44.77 o 
   5   9   9       24.91       43.72     41.88 o 
   6   9   9      300.33      165.53     65.08 o 
   7   9   9      226.58       82.02     45.24 o 
   8   9   9      228.31      134.76     57.93 o 
   9   9   9       67.48       73.63     52.34 o 
  10   9   9       12.60      -34.49     45.52 o 
  11   9   9        6.51       30.09     50.18 o 
  12   9   9       10.90       43.15     55.00 o 
  13   9   9       16.11       44.63     55.92 o 
  14   9   9       72.70       25.44     69.70 o 
  15   9   9      124.32      162.58     66.38 o 
  16   9   9       44.78       57.93     62.15 o 
  17   9   9        6.97       -0.51     57.93 o 
 -18  10   9       35.21       96.85     55.98 o 
 -17  10   9       90.88      178.57     66.88 o 
 -16  10   9       15.17       31.25     61.12 o 
 -15  10   9        8.37       54.49     50.68 o 
 -14  10   9        4.01       43.53     51.11 o 
 -13  10   9      564.23      575.97     81.91 o 
 -12  10   9      125.01      316.30     70.96 o 
 -11  10   9      136.68      138.35     58.33 o 
 -10  10   9      310.03      283.40     68.60 o 
  -9  10   9      689.70      731.99     86.74 o 
  -8  10   9      203.70      265.43     65.84 o 
  -7  10   9      386.35      474.29     79.52 o 
  -6  10   9      180.58      124.61     56.75 o 
  -5  10   9      188.00      173.35     61.69 o 
  -4  10   9      215.63      278.66     94.49 o 
  -3  10   9      411.92      378.82     70.53 o 
  -2  10   9       11.80      112.58     58.18 o 
  -1  10   9      712.99      534.36     97.74 o 
   0  10   9       61.01       88.43     97.74 o 
   1  10   9      606.58      413.49     92.75 o 
   2  10   9       68.70       53.14     44.82 o 
   3  10   9      425.31      356.15     59.83 o 
   4  10   9       42.95      123.35     49.24 o 
   5  10   9       16.92        0.75     42.82 o 
   6  10   9        2.95       36.79     50.29 o 
   7  10   9       49.82       32.77    113.04 o 
   8  10   9       45.65       65.52     56.66 o 
   9  10   9      166.87      109.01     57.51 o 
  10  10   9        0.04      -34.87     54.46 o 
  11  10   9      206.11      137.97     66.75 o 
  12  10   9        5.52       -0.61     50.92 o 
  13  10   9        1.29      -60.95     53.83 o 
  14  10   9      142.46      123.97     65.53 o 
 -14  11   9       24.41       -6.93     86.11 o 
 -13  11   9        2.89      -19.46     71.51 o 
 -12  11   9        7.62       24.57     58.02 o 
 -11  11   9       14.09      -22.05     55.14 o 
 -10  11   9       47.62       45.55     57.29 o 
  -9  11   9        2.43       79.64     56.75 o 
  -8  11   9      207.82      162.39     65.95 o 
  -7  11   9       15.09      117.79     56.31 o 
  -6  11   9        0.02      -14.27     52.68 o 
  -5  11   9        8.26      129.39     56.02 o 
  -4  11   9        6.78       43.12     59.98 o 
  -3  11   9       28.21       13.26     47.51 o 
  -2  11   9       30.96       11.29     55.49 o 
  -1  11   9        6.10       54.69     65.58 o 
   0  11   9       46.43       88.43    107.05 o 
   1  11   9       24.76       27.93     93.09 o 
   2  11   9        2.06        4.23     71.51 o 
   3  11   9      126.22       94.73     62.54 o 
   4  11   9        1.60        2.63     54.60 o 
   5  11   9       22.42       28.73     56.30 o 
   6  11   9       31.24      -39.83     46.50 o 
   7  11   9       31.57       17.29     58.83 o 
   8  11   9        0.10      -60.68     51.31 o 
   9  11   9       12.68      104.00     61.84 o 
  10  11   9        6.44      -28.83     57.82 o 
  -7  12   9       47.34      116.46     62.86 o 
  -6  12   9        0.00       31.12     62.18 o 
  -5  12   9        0.09        7.34     56.31 o 
  -4  12   9      139.10      171.69     71.81 o 
  -3  12   9       12.53       71.53     57.11 o 
  -2  12   9       28.79       81.48     92.71 o 
  -1  12   9      266.84      264.28     76.11 o 
   0  12   9       64.71      111.33     81.49 o 
   1  12   9       21.53      112.64     73.56 o 
 -30   0  10       90.12      144.50     74.00 o 
 -29   0  10        0.03       15.13     56.81 o 
 -28   0  10        0.57      101.15     67.41 o 
 -27   0  10       33.02       14.63     55.85 o 
 -26   0  10       68.08       25.95     54.23 o 
 -25   0  10      106.02      173.15     83.78 o 
 -24   0  10      431.03      444.22     76.87 o 
 -23   0  10      116.78      147.08     57.53 o 
 -22   0  10      768.52      893.89    160.58 o 
 -21   0  10      234.20      213.04     56.96 o 
 -20   0  10       59.67       86.11     46.08 o 
 -19   0  10        1.56       10.08     51.20 o 
 -18   0  10     3310.47     3083.40    209.45 o 
 -17   0  10       61.62      183.85     46.08 o 
 -16   0  10     1892.74     1868.62    101.05 o 
 -15   0  10      122.21      208.35     36.85 o 
 -14   0  10     9735.47     9160.11    390.11 o 
 -13   0  10     4250.29     4015.43    183.54 o 
 -12   0  10      364.22      469.12     45.53 o 
 -11   0  10     2815.66     2750.14    131.46 o 
 -10   0  10    26373.43    26615.18   1086.60 o 
  -9   0  10      314.18      255.41     32.66 o 
  -8   0  10     9799.64     9227.12    386.30 o 
  -7   0  10     1703.33     1613.75     82.04 o 
  -6   0  10     8080.76     8125.02    340.73 o 
  -5   0  10        1.66       -2.35     15.91 o 
  -4   0  10       27.72       37.66     17.45 o 
  -3   0  10     1158.92     1086.59     58.78 o 
  -2   0  10     5554.93     4943.19    212.66 o 
  -1   0  10      701.66      722.05     44.40 o 
   0   0  10     2250.27     1884.52     90.14 o 
   1   0  10       46.29      100.53     30.06 o 
   2   0  10    32539.41    31813.29   2350.51 o 
   3   0  10     1678.01     1675.12    208.56 o 
   4   0  10    24682.96    26536.67   1083.91 o 
   5   0  10     1523.03     1668.56     87.44 o 
   6   0  10     3992.18     4755.59    235.57 o 
   7   0  10     5396.75     5299.33    232.46 o 
   8   0  10      172.79      325.18     46.23 o 
   9   0  10      187.96      199.98     33.07 o 
  10   0  10      420.97      583.20     50.92 o 
  11   0  10      136.63       83.25     30.38 o 
  12   0  10       73.85       82.23     32.25 o 
  13   0  10      138.94      219.60     39.35 o 
  14   0  10       18.43       10.11     30.38 o 
  15   0  10       13.60      -55.66     39.08 o 
  16   0  10      437.35      416.69     69.12 o 
  17   0  10      701.35      637.66    121.02 o 
  18   0  10     1925.03     1428.92    181.52 o 
  19   0  10       23.98      -46.54     65.16 o 
  20   0  10       28.81       27.93     69.82 o 
  21   0  10      124.44      -74.47     65.16 o 
  22   0  10       83.42      139.63     88.43 o 
  23   0  10      105.90        4.65     79.13 o 
  24   0  10       27.24       18.62     88.43 o 
 -30   1  10       15.15       50.42     46.73 o 
 -29   1  10        7.60       47.97     45.84 o 
 -28   1  10       11.56       51.14     43.92 o 
 -27   1  10       25.13       22.32     40.71 o 
 -26   1  10       82.56       94.74     57.78 o 
 -25   1  10       37.03      107.18     42.26 o 
 -24   1  10       68.20       36.18     37.06 o 
 -23   1  10       48.14       46.16     34.53 o 
 -22   1  10      110.92      187.94     41.39 o 
 -21   1  10        0.10       24.65     34.26 o 
 -20   1  10      237.54      265.15     41.79 o 
 -19   1  10      104.50       74.58     48.40 o 
 -18   1  10      484.61      541.64     58.01 o 
 -17   1  10        0.11       37.19     40.03 o 
 -16   1  10      185.86      252.24     37.33 o 
 -15   1  10        6.80       76.96     24.18 o 
 -14   1  10     3757.63     3897.63    126.84 o 
 -13   1  10      948.03      992.94     48.10 o 
 -12   1  10     4100.25     3909.86    125.26 o 
 -11   1  10      641.20      544.06     33.15 o 
 -10   1  10        0.03      -12.03     16.65 o 
  -9   1  10     1101.12     1034.77     47.88 o 
  -8   1  10     3294.39     3075.17     98.99 o 
  -7   1  10      418.04      488.33     27.63 o 
  -6   1  10     1678.19     1751.75     61.22 o 
  -5   1  10      622.88      611.37     30.30 o 
  -4   1  10       34.40       42.76     18.04 o 
  -3   1  10       22.20        2.14     11.76 o 
  -2   1  10     1219.26     1185.17     44.09 o 
  -1   1  10       47.81       35.08     12.84 o 
   0   1  10     2017.74     1993.87     66.30 o 
   1   1  10       83.68       79.54     14.68 o 
   2   1  10     2882.92     3182.17    100.87 o 
   3   1  10        2.17       44.53     18.64 o 
   4   1  10     7787.08     8648.79    284.67 o 
   5   1  10       14.49       93.71     22.22 o 
   7   1  10       92.55      117.53     18.67 o 
   8   1  10     2770.27     2708.42     91.84 o 
   9   1  10        2.10       17.15     16.82 o 
  10   1  10      258.12      250.11     25.38 o 
  11   1  10        3.56        9.15     21.44 o 
  12   1  10       53.55       92.31     26.51 o 
  13   1  10       70.08       19.66     38.59 o 
  14   1  10      164.28      135.16     35.61 o 
  15   1  10      276.18      197.32     42.32 o 
  16   1  10       16.93      -45.61     30.40 o 
  17   1  10      370.21      381.88     49.64 o 
  18   1  10      892.57      648.78     70.62 o 
  19   1  10       14.86      -12.25     59.94 o 
  20   1  10      789.37      644.43     90.46 o 
  21   1  10        0.54      -38.14     50.93 o 
  22   1  10      259.23      380.05     78.78 o 
  23   1  10       17.99       53.73     57.53 o 
  24   1  10       16.26       18.62     83.78 o 
  25   1  10       31.59       60.51     93.09 o 
 -30   2  10       17.34       76.64     47.20 o 
 -29   2  10       18.97      109.69     47.29 o 
 -28   2  10       25.95       73.72     45.84 o 
 -27   2  10        2.52      -31.86     40.31 o 
 -26   2  10       42.31       21.35     39.92 o 
 -25   2  10       12.40       52.38     52.07 o 
 -24   2  10       50.21      127.17     45.01 o 
 -23   2  10       10.44       73.98     38.13 o 
 -22   2  10      770.51      846.18     67.19 o 
 -21   2  10       55.71       87.85     35.07 o 
 -20   2  10      247.40      330.80     40.59 o 
 -19   2  10      385.40      435.84     44.05 o 
 -18   2  10      826.69      893.35     55.47 o 
 -17   2  10        0.34        1.08     24.70 o 
 -16   2  10      150.50      184.21     31.06 o 
 -15   2  10      404.64      464.35     38.48 o 
 -14   2  10      932.93      926.91     58.85 o 
 -13   2  10      196.29      257.39     30.69 o 
 -12   2  10     2535.99     2494.35     96.37 o 
 -11   2  10       91.80      150.08     20.93 o 
 -10   2  10     6085.25     6351.85    193.85 o 
  -9   2  10      486.80      496.17     30.60 o 
  -8   2  10     1133.58     1248.06     49.54 o 
  -7   2  10      167.37      142.53     18.87 o 
  -6   2  10     2781.54     2954.92     96.88 o 
  -5   2  10      256.27      257.13     20.13 o 
  -4   2  10     2031.38     2136.44     72.68 o 
  -3   2  10      298.41      332.25     21.53 o 
  -2   2  10     4572.09     4247.06    131.65 o 
  -1   2  10       17.32        5.85     11.36 o 
   0   2  10      829.50      698.48     35.61 o 
   1   2  10      515.57      459.04     45.44 o 
   2   2  10      265.63      263.30     28.26 o 
   3   2  10      538.76      556.53     33.25 o 
   4   2  10     2941.46     3507.58    124.13 o 
   5   2  10       11.17       46.75     41.04 o 
   6   2  10      623.19      648.05     45.26 o 
   7   2  10       44.67       81.21     19.51 o 
   8   2  10     1268.43     1667.22     83.08 o 
   9   2  10      123.71      246.29     45.68 o 
  10   2  10     1069.76     1218.05     71.49 o 
  11   2  10     1016.56     1006.94     65.72 o 
  12   2  10       46.22       45.20     29.11 o 
  13   2  10       76.41      113.89     34.53 o 
  14   2  10        9.86      103.35     35.61 o 
  15   2  10      189.14      142.50     69.71 o 
  16   2  10      352.30      297.20     47.50 o 
  17   2  10      758.74      788.42     67.19 o 
  18   2  10      499.58      419.23     55.84 o 
  19   2  10        1.42        1.75     36.38 o 
  20   2  10      128.90      166.43     46.73 o 
  21   2  10        2.07      -47.56     43.83 o 
  22   2  10       13.57      -58.44     58.15 o 
  23   2  10       13.65     -118.69     79.13 o 
  24   2  10       37.88       -4.65     93.09 o 
  25   2  10       17.59     -118.69     79.13 o 
 -30   3  10        2.02      -11.98     55.76 o 
 -29   3  10        1.64       42.43     45.41 o 
 -28   3  10       25.96       45.66     44.27 o 
 -27   3  10        3.42       -3.90     39.33 o 
 -26   3  10      268.20      260.55     64.52 o 
 -25   3  10       51.98      166.22     46.52 o 
 -24   3  10       45.50       49.17     44.43 o 
 -23   3  10       66.34       53.79     42.25 o 
 -22   3  10        8.60      -17.94     31.93 o 
 -21   3  10       26.42       11.65     31.49 o 
 -20   3  10       31.44       12.73     30.26 o 
 -19   3  10      192.62      198.41     37.99 o 
 -18   3  10      336.11      425.71     43.62 o 
 -17   3  10       62.93      141.55     32.38 o 
 -16   3  10      398.28      385.38     39.12 o 
 -15   3  10      363.23      403.29     38.69 o 
 -14   3  10       17.25       87.86     26.51 o 
 -13   3  10       11.51       28.44     22.65 o 
 -12   3  10      660.60      631.68     42.98 o 
 -11   3  10     1559.12     1533.74     68.12 o 
 -10   3  10       36.30       38.33     22.32 o 
  -9   3  10      126.31      152.44     21.36 o 
  -8   3  10       82.34      140.44     23.36 o 
  -7   3  10     2024.95     2110.35     74.99 o 
  -6   3  10     7726.85     8410.06    252.55 o 
  -5   3  10      671.87      752.46     55.51 o 
  -4   3  10     3383.51     2788.48     93.00 o 
  -3   3  10     3236.87     3246.80    105.60 o 
  -2   3  10     3655.10     3585.98    114.65 o 
  -1   3  10     3396.54     3400.28    118.14 o 
   0   3  10       52.79       12.89     24.66 o 
   1   3  10       33.14        2.33     20.56 o 
   2   3  10     4281.20     4464.60    177.93 o 
   3   3  10      862.50      867.96     56.17 o 
   4   3  10      309.89      280.02     49.26 o 
   5   3  10      303.59      313.39     37.46 o 
   6   3  10      387.25      324.26     38.97 o 
   7   3  10      687.21      737.40     53.94 o 
   8   3  10       94.23      209.95     34.17 o 
   9   3  10       40.31       53.12     29.49 o 
  10   3  10       13.52      143.81     34.79 o 
  11   3  10      366.73      529.19     63.41 o 
  12   3  10      186.93      364.64     46.93 o 
  13   3  10     3143.47     3005.12    138.43 o 
  14   3  10       93.78      202.20     43.29 o 
  15   3  10     1089.17     1095.62     79.34 o 
  16   3  10       65.98        8.91     43.00 o 
  17   3  10      420.68      362.26     55.76 o 
  18   3  10        6.07      -34.58     34.63 o 
  19   3  10       24.49       18.31     39.27 o 
  20   3  10        2.30      -19.10     46.86 o 
  21   3  10       20.38       30.22     50.92 o 
  22   3  10       94.15      220.04     66.25 o 
  23   3  10       12.87      -33.05     97.74 o 
  24   3  10       27.03       20.95     72.41 o 
  25   3  10      132.49      218.76    125.67 o 
 -29   4  10        5.03       35.45     47.36 o 
 -28   4  10       79.73       71.29     47.94 o 
 -27   4  10       11.17       37.24     44.22 o 
 -26   4  10       81.42       69.41     44.62 o 
 -25   4  10       85.20      110.95     46.26 o 
 -24   4  10       79.52      104.33     41.23 o 
 -23   4  10       34.68       42.35     42.32 o 
 -22   4  10      125.66      120.18     41.79 o 
 -21   4  10       11.81       -4.14     39.51 o 
 -20   4  10        1.93       21.16     36.09 o 
 -19   4  10        1.43       13.06     31.39 o 
 -18   4  10      567.26      614.13     59.09 o 
 -17   4  10       61.90      139.22     34.71 o 
 -16   4  10      476.40      460.08     58.57 o 
 -15   4  10       69.42       16.67     37.97 o 
 -14   4  10      135.36      120.38     30.06 o 
 -13   4  10      899.92     1057.41     59.20 o 
 -12   4  10       40.18       30.43     23.77 o 
 -11   4  10      112.79      133.28     27.11 o 
 -10   4  10        8.49        1.75     22.32 o 
  -9   4  10       81.57       70.81     24.15 o 
  -8   4  10     1084.00     1165.68     50.99 o 
  -7   4  10      229.15      230.85     23.66 o 
  -6   4  10     3471.72     3260.23    112.34 o 
  -5   4  10      516.72      546.21     62.45 o 
  -4   4  10       48.42       42.49     24.98 o 
  -3   4  10       82.27      108.24     19.13 o 
  -2   4  10     8286.94     7191.06    239.30 o 
  -1   4  10       58.66       61.44     18.14 o 
   0   4  10      382.36      366.39     54.04 o 
   1   4  10     1607.33     1781.98     87.70 o 
   2   4  10      648.75      618.98     66.49 o 
   3   4  10       62.53       16.32     26.20 o 
   4   4  10      101.43      103.55     28.04 o 
   5   4  10     1104.16     1024.80     97.65 o 
   6   4  10       59.47       72.33     48.37 o 
   7   4  10     1063.81     1023.25     67.80 o 
   8   4  10       20.69      159.53     39.94 o 
   9   4  10     1579.53     1667.09     93.48 o 
  10   4  10     5675.21     6432.92    259.29 o 
  11   4  10      743.70      869.02     68.27 o 
  12   4  10      886.36      937.42     98.08 o 
  13   4  10     1586.60     1796.69    105.72 o 
  14   4  10      429.99      626.35     63.86 o 
  15   4  10     1471.67     1297.53     88.81 o 
  16   4  10       53.20       70.84     43.67 o 
  17   4  10       25.66      -23.63     36.38 o 
  18   4  10      117.34       53.86     51.76 o 
  19   4  10        7.76       48.28     50.92 o 
  20   4  10       28.66      -39.88     47.89 o 
  21   4  10       22.84       13.10     54.46 o 
  22   4  10       27.44      -49.31     51.91 o 
  23   4  10       59.22       -3.73     54.69 o 
  24   4  10        4.95       64.21     59.00 o 
 -28   5  10       15.89       85.78     53.45 o 
 -27   5  10       77.99       81.35     51.22 o 
 -26   5  10        0.13       26.20     44.27 o 
 -25   5  10       78.61      107.22     47.96 o 
 -24   5  10      122.82      130.38     49.05 o 
 -23   5  10      248.64      345.71     55.78 o 
 -22   5  10      821.67      818.63     77.79 o 
 -21   5  10        0.08        9.68     51.16 o 
 -20   5  10        1.04       17.91     34.10 o 
 -19   5  10      313.91      315.60     46.22 o 
 -18   5  10      213.86      163.07     38.23 o 
 -17   5  10        8.09       -0.14     30.88 o 
 -16   5  10      232.75      225.82     53.78 o 
 -15   5  10       34.17      -24.92     27.43 o 
 -14   5  10       99.53       91.89     32.00 o 
 -13   5  10      794.58      851.14     56.92 o 
 -12   5  10      651.44      743.05     52.43 o 
 -11   5  10     1269.36     1265.25     66.61 o 
 -10   5  10        2.70       26.08     23.90 o 
  -9   5  10        7.76        2.55     22.95 o 
  -8   5  10      452.21      417.69     48.06 o 
  -7   5  10      441.38      480.16     38.79 o 
  -6   5  10      662.93      616.15     36.68 o 
  -5   5  10        0.71       29.09     18.05 o 
  -4   5  10     3206.86     2934.39    100.26 o 
  -3   5  10     2767.84     2788.47     96.54 o 
  -2   5  10     1982.57     1786.19    102.33 o 
  -1   5  10     2480.03     2348.19    126.70 o 
   0   5  10      129.31      137.33     37.62 o 
   1   5  10     1942.65     2099.02    103.17 o 
   2   5  10      163.82      213.00     36.13 o 
   3   5  10      342.25      247.57     38.23 o 
   4   5  10       24.10        1.65     25.95 o 
   5   5  10       25.94       66.97     30.75 o 
   6   5  10       12.45        7.07     28.47 o 
   7   5  10      344.91      360.09     53.07 o 
   8   5  10      521.16      461.37     53.65 o 
   9   5  10     1755.63     1920.95    124.00 o 
  11   5  10      127.32      300.64     52.17 o 
  12   5  10      479.28      597.80     66.30 o 
  13   5  10      978.91      998.12    114.88 o 
  14   5  10      224.39      305.67     53.21 o 
  15   5  10        1.83        4.17     62.48 o 
  16   5  10      115.68      150.35     57.93 o 
  17   5  10       74.39       14.41     51.31 o 
  18   5  10       43.42      -10.58     50.15 o 
  19   5  10       13.22      -14.78     53.37 o 
  20   5  10        6.11      -55.85     50.11 o 
  21   5  10       26.76       42.06     58.19 o 
  22   5  10       13.79       10.41     56.30 o 
  23   5  10       10.85      -43.59     59.00 o 
 -27   6  10       77.81        2.55     43.37 o 
 -26   6  10        2.00      -54.07     56.50 o 
 -25   6  10       69.22       93.46     46.04 o 
 -24   6  10       11.93       31.93     46.30 o 
 -23   6  10       64.34       81.04     46.33 o 
 -22   6  10       18.20       55.03     56.87 o 
 -21   6  10        5.49       70.25     39.78 o 
 -20   6  10       72.29       55.26     39.55 o 
 -19   6  10       85.20      174.79     41.79 o 
 -18   6  10      850.44      932.44     67.59 o 
 -17   6  10        2.74      -30.99     33.55 o 
 -16   6  10      153.34      172.20     39.10 o 
 -15   6  10      713.35      764.37     88.80 o 
 -14   6  10      109.62      173.05     39.48 o 
 -13   6  10      619.02      535.77     49.31 o 
 -12   6  10       36.80       60.18     40.00 o 
 -11   6  10       11.10       40.65     31.53 o 
 -10   6  10       16.46       22.01     27.57 o 
  -9   6  10      191.38      125.56     30.72 o 
  -8   6  10        1.22        3.99     25.43 o 
  -7   6  10      980.35      932.83     56.22 o 
  -6   6  10      136.98      183.28     31.28 o 
  -5   6  10      145.10      112.99     33.64 o 
  -4   6  10        0.01       23.16     26.38 o 
  -3   6  10        2.35      -15.38     25.71 o 
  -2   6  10     1155.95     1092.28    121.42 o 
  -1   6  10      147.92      224.79     71.63 o 
   0   6  10       69.71       47.02     27.73 o 
   1   6  10        7.04      -14.85     26.51 o 
   2   6  10        4.66       -7.97     26.96 o 
   3   6  10      126.34      140.96     36.69 o 
   4   6  10       44.04       55.30     31.20 o 
   5   6  10       10.67      -22.45     28.82 o 
   6   6  10      144.86      107.98     38.04 o 
   7   6  10        0.34       -1.96     35.62 o 
   8   6  10      186.34      532.83    100.10 o 
  10   6  10     6144.01     6380.65    265.15 o 
  11   6  10     1285.00     1486.08     99.31 o 
  12   6  10      837.99      960.22     80.55 o 
  13   6  10      229.77      185.53     53.07 o 
  14   6  10      336.84      314.99     69.54 o 
  15   6  10       17.76       34.35     49.98 o 
  16   6  10      416.96      337.54     72.26 o 
  17   6  10      150.99      223.68     63.48 o 
  18   6  10       27.92       54.26     60.87 o 
  19   6  10       12.18       61.37     58.02 o 
  20   6  10       52.52       78.58     60.75 o 
  21   6  10       22.72      -12.08     62.13 o 
  22   6  10      104.49      206.54     75.15 o 
 -25   7  10      200.74      162.49     50.12 o 
 -24   7  10      298.83      360.03     76.59 o 
 -23   7  10        0.17      -69.04     47.70 o 
 -22   7  10       82.94       81.98     45.90 o 
 -21   7  10        1.69      -28.72     39.02 o 
 -20   7  10       15.65       50.36     40.05 o 
 -19   7  10        8.31       62.94     41.64 o 
 -18   7  10        5.30       61.56     39.68 o 
 -17   7  10       83.39       -1.66     34.63 o 
 -16   7  10       68.31      105.14     39.92 o 
 -15   7  10      148.29      144.64     41.02 o 
 -14   7  10       32.54      -51.68     42.31 o 
 -13   7  10       46.74      125.38     38.82 o 
 -12   7  10       21.15       -2.46     31.73 o 
 -11   7  10       20.34       66.99     34.89 o 
 -10   7  10        5.79       46.25     33.45 o 
  -9   7  10       11.18       41.22     30.92 o 
  -8   7  10     1359.89     1316.55     91.76 o 
  -7   7  10      604.62      628.51     65.17 o 
  -6   7  10      843.44      843.85     88.53 o 
  -5   7  10      555.22      494.90     65.58 o 
  -4   7  10       15.76       -2.01     37.64 o 
  -3   7  10      110.76      116.21     35.90 o 
  -2   7  10      358.89      386.24     54.70 o 
  -1   7  10       20.24      -12.61     44.22 o 
   0   7  10        0.00       25.04     32.88 o 
   1   7  10      172.94      163.80     40.21 o 
   2   7  10      215.84      218.75     44.46 o 
   3   7  10      142.17       45.41     36.11 o 
   4   7  10        2.98      -15.60     31.47 o 
   5   7  10       22.94        6.13     45.01 o 
   6   7  10       10.99      -29.64     41.65 o 
   7   7  10      116.73       -1.54     38.91 o 
   8   7  10      227.71      284.38     58.45 o 
   9   7  10       73.99       71.20     45.29 o 
  10   7  10      295.87      428.11     72.59 o 
  11   7  10        4.95       51.77     44.62 o 
  12   7  10      174.04      159.69     59.27 o 
  13   7  10        1.15       64.40     49.81 o 
  14   7  10      250.92      218.03     65.58 o 
  15   7  10      126.41      131.70     62.18 o 
  16   7  10      304.01      317.24     73.72 o 
  17   7  10        0.31       43.93     57.93 o 
  18   7  10       22.24       84.74     66.02 o 
  19   7  10       73.24       39.36     60.63 o 
  20   7  10        7.34      -69.57     60.42 o 
 -23   8  10        6.79      -31.53     48.12 o 
 -22   8  10      113.66       73.33     74.90 o 
 -21   8  10       43.73       18.26     44.30 o 
 -20   8  10        6.81       17.32     42.50 o 
 -19   8  10        8.26       44.19     41.67 o 
 -18   8  10       16.14       21.91     40.40 o 
 -17   8  10       77.66       96.01     41.83 o 
 -16   8  10        2.83       75.61     56.21 o 
 -15   8  10       50.90       43.06     39.25 o 
 -14   8  10       54.08       76.65     38.46 o 
 -13   8  10      209.85      308.58     58.78 o 
 -12   8  10       17.26      102.83     38.17 o 
 -11   8  10       13.47      177.98     48.46 o 
 -10   8  10      477.31      488.64    102.77 o 
  -9   8  10      421.97      420.86     66.40 o 
  -8   8  10        4.79       80.51     50.14 o 
  -7   8  10     1016.34     1341.41    176.85 o 
  -6   8  10        1.96      -17.92     47.11 o 
  -5   8  10      114.45      120.35     53.37 o 
  -4   8  10       24.27       27.55     44.73 o 
  -3   8  10        0.00        8.46     43.61 o 
  -2   8  10      958.60      680.83    132.65 o 
  -1   8  10      220.83      163.94     58.15 o 
   0   8  10       60.71        8.10     40.96 o 
   1   8  10        0.55      -22.81     33.86 o 
   2   8  10      126.96      149.98     44.86 o 
   3   8  10       29.60       42.28     39.05 o 
   4   8  10       13.49        7.53     38.59 o 
   5   8  10      207.87      148.24     44.99 o 
   6   8  10      104.75       96.37     42.36 o 
   7   8  10        3.24       12.97     39.76 o 
   8   8  10      461.29      461.40     63.82 o 
   9   8  10      383.95      286.21     55.95 o 
  10   8  10      120.76       21.13     55.36 o 
  11   8  10       58.91      -50.79     67.92 o 
  12   8  10       47.51       19.83     51.10 o 
  13   8  10       10.31      -41.43     44.23 o 
  14   8  10       76.87        6.31     54.60 o 
  15   8  10        1.78      -55.87     58.15 o 
  16   8  10      348.20      244.57     74.38 o 
  17   8  10        2.11       -5.80     72.14 o 
  18   8  10       52.15       10.55     58.33 o 
 -21   9  10        0.14       51.57     55.45 o 
 -20   9  10       63.43       11.79     48.65 o 
 -19   9  10       18.82        2.30     45.52 o 
 -18   9  10       22.09       44.59     47.67 o 
 -17   9  10        5.88      -60.68     47.49 o 
 -16   9  10       46.75       30.20     42.31 o 
 -15   9  10        0.24       21.91     39.80 o 
 -14   9  10      231.13      282.83     55.71 o 
 -13   9  10        9.68       82.29     64.49 o 
 -12   9  10      613.94      696.68     85.08 o 
 -11   9  10        1.42       -5.51     47.48 o 
 -10   9  10      158.95      185.67     63.48 o 
  -9   9  10        5.63      170.46     58.33 o 
  -8   9  10        2.36       73.23     49.38 o 
  -7   9  10       37.50       40.03     52.52 o 
  -6   9  10       18.71       38.68     54.03 o 
  -5   9  10       10.00      -14.81     45.88 o 
  -4   9  10      524.06      527.39     76.01 o 
  -3   9  10      143.90       36.07     58.97 o 
  -2   9  10      118.10       97.96     70.25 o 
  -1   9  10       18.23      -83.78     74.47 o 
   0   9  10      183.71      121.02     97.74 o 
   1   9  10       46.08       69.57     43.21 o 
   2   9  10      695.79      663.95     83.50 o 
   3   9  10        0.92       12.26     40.53 o 
   4   9  10       82.33       74.58     45.11 o 
   5   9  10       30.83       50.51     43.12 o 
   6   9  10       37.71       73.74     43.65 o 
   7   9  10       48.69       59.20     43.51 o 
   8   9  10       21.46        6.22     40.76 o 
   9   9  10      152.66      159.76     61.62 o 
  10   9  10       81.32       48.79     77.32 o 
  11   9  10        0.67      -13.88     51.91 o 
  12   9  10        9.34       30.14     51.64 o 
  13   9  10        0.14      -33.85     54.69 o 
  14   9  10        0.01       31.18     93.58 o 
  15   9  10        1.03       72.88     77.52 o 
  16   9  10       13.83      -35.98     71.61 o 
 -18  10  10       10.78      114.30     92.77 o 
 -17  10  10       19.30       70.11     56.20 o 
 -16  10  10        6.16       50.20     56.19 o 
 -15  10  10      166.64      194.76     67.62 o 
 -14  10  10       43.19      100.40     60.35 o 
 -13  10  10      137.09      139.05     95.58 o 
 -12  10  10      235.29      296.96     67.48 o 
 -11  10  10      197.70      239.11     65.84 o 
 -10  10  10      191.22      145.16     63.76 o 
  -9  10  10       80.83      137.05     57.93 o 
  -8  10  10      179.57      319.91     72.26 o 
  -7  10  10       11.75       40.69     57.15 o 
  -6  10  10       20.22       41.54     67.94 o 
  -5  10  10      109.67      147.76     58.73 o 
  -4  10  10      553.49      590.18     82.20 o 
  -3  10  10      179.53      111.56     65.86 o 
  -2  10  10      423.17      451.20     74.12 o 
  -1  10  10        3.83       65.88     64.12 o 
   0  10  10      909.93      889.00    172.22 o 
   1  10  10       87.51      125.67     83.78 o 
   2  10  10      168.15      164.99     82.77 o 
   3  10  10        0.80       -2.63     43.00 o 
   4  10  10      175.60       70.78     81.96 o 
   5  10  10       55.94       58.91     46.30 o 
   6  10  10       25.86       19.88     53.61 o 
   7  10  10        0.15      -15.84     45.03 o 
   8  10  10       78.91      195.30     66.97 o 
   9  10  10       43.27       37.69     57.13 o 
  10  10  10       24.26       41.82     87.75 o 
  11  10  10       33.04      -40.43     54.91 o 
  12  10  10       59.49      -38.32     54.03 o 
  13  10  10       26.08       29.07     60.02 o 
 -14  11  10       17.48        9.61     73.18 o 
 -13  11  10       13.01       70.60     53.38 o 
 -12  11  10       10.07       91.84     65.53 o 
 -11  11  10       22.56       12.91     55.82 o 
 -10  11  10       57.90       16.65     67.38 o 
  -9  11  10        0.04       32.00     53.42 o 
  -8  11  10       31.62        9.74     67.92 o 
  -7  11  10       11.37       74.71     60.14 o 
  -6  11  10      158.54      164.72     77.22 o 
  -5  11  10        1.12       13.94     52.72 o 
  -4  11  10       12.71        8.51     54.78 o 
  -3  11  10        0.02      -56.50     52.52 o 
  -2  11  10        0.27      109.07     56.02 o 
  -1  11  10       62.64      -18.32     57.15 o 
   0  11  10        8.38       82.45     68.88 o 
   1  11  10        0.76       46.54     97.74 o 
   2  11  10       43.79       46.54     79.13 o 
   3  11  10       42.93       38.86     59.93 o 
   4  11  10        3.45       77.96     83.78 o 
   5  11  10       28.64       -6.78     56.66 o 
   6  11  10        0.02       43.54     57.62 o 
   7  11  10        1.21       -2.38     51.54 o 
   8  11  10       82.57       22.03     73.80 o 
   9  11  10       30.05       49.65     61.94 o 
  -5  12  10       42.53       72.19     60.90 o 
  -4  12  10        1.85       -3.90     59.00 o 
  -3  12  10        3.06       64.21     63.13 o 
  -2  12  10       46.89       63.14     55.29 o 
  -1  12  10       48.56       61.70     60.76 o 
   0  12  10      130.17      201.19    105.57 o 
 -30   1  11        2.57       24.49     43.51 o 
 -29   1  11       37.53       41.38     44.08 o 
 -28   1  11        3.75       -6.01     40.70 o 
 -27   1  11      229.94      132.23     44.59 o 
 -26   1  11       15.27        2.48     40.94 o 
 -25   1  11      236.96      205.80     62.48 o 
 -24   1  11        1.77       30.68     36.37 o 
 -23   1  11       93.18      120.96     42.34 o 
 -22   1  11        1.04       18.73     34.17 o 
 -21   1  11      556.32      676.98     61.74 o 
 -20   1  11        1.33       22.32     48.65 o 
 -19   1  11       60.19      140.11     41.65 o 
 -18   1  11       53.51       35.20     26.94 o 
 -17   1  11     1189.80     1032.38     57.99 o 
 -16   1  11       73.56      102.57     27.24 o 
 -15   1  11      803.07      902.35     51.45 o 
 -14   1  11      150.00      154.56     30.16 o 
 -13   1  11      125.55      136.77     22.57 o 
 -12   1  11      105.25      132.67     22.67 o 
 -11   1  11        2.47       53.21     19.13 o 
 -10   1  11      179.90      220.10     23.31 o 
  -9   1  11     4986.42     5485.74    167.94 o 
  -8   1  11      205.23      199.76     23.76 o 
  -7   1  11    13583.22    13204.79    387.29 o 
  -6   1  11      265.99      285.92     23.24 o 
  -5   1  11        5.57       25.50     13.90 o 
  -4   1  11       15.57       15.43     12.66 o 
  -3   1  11       18.51        2.72     11.94 o 
  -2   1  11       48.13       42.28     13.74 o 
  -1   1  11     1010.54      959.13     48.22 o 
   0   1  11       44.07       37.74     13.23 o 
   1   1  11     6241.58     6014.24    199.59 o 
   2   1  11        1.15      -15.34     19.22 o 
   3   1  11     6121.61     6068.32    183.45 o 
   4   1  11       86.70      180.29     28.89 o 
   6   1  11     1087.23     1244.31     50.61 o 
   7   1  11      134.45      195.46     28.45 o 
   8   1  11       12.65       31.32     17.27 o 
   9   1  11      114.94      204.95     29.34 o 
  10   1  11        0.14       10.83     20.69 o 
  11   1  11       10.73       22.98     28.04 o 
  12   1  11        1.91      -20.08     26.38 o 
  13   1  11      248.09      240.50     39.23 o 
  14   1  11      104.28      122.07     36.51 o 
  15   1  11      148.81      100.62     39.36 o 
  16   1  11      184.12      244.06     51.64 o 
  17   1  11      177.58      117.81     48.59 o 
  18   1  11        5.43      -49.70     50.30 o 
  19   1  11       45.28       28.91     54.23 o 
  20   1  11      327.82      305.86     74.00 o 
  21   1  11      103.57       41.62     55.66 o 
  22   1  11       87.28      107.05     63.61 o 
  23   1  11       35.63       12.71     60.82 o 
  24   1  11        2.00        4.65     88.43 o 
  25   1  11       11.10      -79.13     83.78 o 
 -30   2  11        0.28        3.55     43.73 o 
 -29   2  11       78.63       62.77     46.63 o 
 -28   2  11        0.93       26.80     42.23 o 
 -27   2  11        1.25       26.89     41.41 o 
 -26   2  11      107.59      128.71     44.98 o 
 -25   2  11       41.29       17.62     37.06 o 
 -24   2  11        5.21       70.19     40.00 o 
 -23   2  11      397.82      466.20     53.94 o 
 -22   2  11       30.07       34.99     35.62 o 
 -21   2  11        0.04       33.71     33.59 o 
 -20   2  11      137.31      123.66     33.88 o 
 -19   2  11     1418.33     1292.19     73.83 o 
 -18   2  11       37.68       35.05     32.80 o 
 -17   2  11      951.70      743.81     54.37 o 
 -16   2  11        0.30      -28.40     22.76 o 
 -15   2  11        0.06       -4.65     22.88 o 
 -14   2  11        2.57       52.66     23.45 o 
 -13   2  11       12.68       36.57     22.48 o 
 -12   2  11       70.29       81.63     24.70 o 
 -11   2  11     3233.10     3240.68    107.44 o 
 -10   2  11      362.06      446.60     35.04 o 
  -9   2  11     3109.14     3269.40    107.13 o 
  -8   2  11        0.56       34.62     17.27 o 
  -7   2  11     3523.53     3285.22    106.96 o 
  -6   2  11        0.62        9.04     15.34 o 
  -5   2  11      952.23     1111.08     47.53 o 
  -4   2  11      532.64      501.55     28.41 o 
  -3   2  11      992.08      925.72     38.93 o 
  -2   2  11      322.95      290.96     28.45 o 
  -1   2  11      909.70      882.29     37.60 o 
   0   2  11      441.14      477.41     27.26 o 
   1   2  11       52.97       40.29     17.28 o 
   2   2  11      223.42      231.73     22.77 o 
   3   2  11        0.55       59.12     16.47 o 
   4   2  11       65.92       81.22     17.29 o 
   5   2  11        0.37        8.12     23.10 o 
   6   2  11      100.79       92.45     40.98 o 
   7   2  11      419.62      427.10     41.27 o 
   8   2  11        0.32       42.48     26.73 o 
   9   2  11      316.71      374.77     41.18 o 
  10   2  11       83.74      218.88     36.61 o 
  11   2  11      454.39      538.75     50.42 o 
  12   2  11     1172.24     1173.34     74.81 o 
  13   2  11      556.71      735.53     92.71 o 
  14   2  11        2.70      -37.66     63.27 o 
  15   2  11       79.85       97.99     38.62 o 
  16   2  11      241.79      181.37     42.11 o 
  17   2  11       39.63       80.67     39.05 o 
  18   2  11       13.29      -21.31     35.97 o 
  19   2  11      322.73      300.92     58.86 o 
  20   2  11       94.01       74.64     50.49 o 
  21   2  11      417.52      313.73     76.04 o 
  22   2  11       19.39       65.16     88.43 o 
  23   2  11       25.56        0.00     93.09 o 
  24   2  11        4.29     -125.67     83.78 o 
  25   2  11       14.34      -18.62     93.09 o 
 -29   3  11       99.82       63.28     66.38 o 
 -28   3  11        8.12       65.82     46.24 o 
 -27   3  11      146.63      200.24     52.45 o 
 -26   3  11       53.74      136.85     47.67 o 
 -25   3  11        4.43      100.01     43.51 o 
 -24   3  11       14.36       95.58     40.64 o 
 -23   3  11      772.78      804.59     69.65 o 
 -22   3  11       10.57        8.29     33.04 o 
 -21   3  11      117.67      101.47     34.52 o 
 -20   3  11       87.54       59.32     32.54 o 
 -19   3  11      149.45      189.59     36.95 o 
 -18   3  11        6.86       67.24     37.03 o 
 -17   3  11      543.38      565.29     46.75 o 
 -16   3  11      265.70      344.30     38.11 o 
 -15   3  11       66.30       75.20     27.67 o 
 -14   3  11        1.15       -6.72     22.65 o 
 -13   3  11      410.15      470.97     46.17 o 
 -12   3  11        6.89      -24.50     21.21 o 
 -11   3  11       39.39        0.80     26.15 o 
  -9   3  11     3661.36     3772.88    122.59 o 
  -8   3  11       21.56       44.64     17.66 o 
  -7   3  11     1866.91     2171.38     77.25 o 
  -6   3  11     1981.77     1926.18     70.13 o 
  -5   3  11     2311.96     2298.65     87.08 o 
  -4   3  11       66.33       89.15     17.11 o 
  -3   3  11    12447.65    11843.81    350.13 o 
  -2   3  11      816.33      734.13     38.32 o 
  -1   3  11     4698.35     4335.37    148.90 o 
   0   3  11       21.20       50.44     16.80 o 
   1   3  11      995.44     1227.34     70.80 o 
   2   3  11     1279.13     1309.31     71.58 o 
   3   3  11      425.83      534.22     44.36 o 
   4   3  11       61.80      103.86     28.30 o 
   5   3  11      291.01      318.40     38.72 o 
   6   3  11        0.29      -12.82     22.56 o 
   7   3  11     1518.44     1547.36     83.64 o 
   8   3  11       92.30       73.21     28.71 o 
   9   3  11     3578.79     3382.62    147.77 o 
  10   3  11       94.26      149.46     50.91 o 
  11   3  11      367.56      400.61     49.18 o 
  13   3  11      652.85      909.27     78.60 o 
  14   3  11      404.80      571.17     75.24 o 
  15   3  11      153.44      217.28     46.57 o 
  16   3  11        6.12       -5.97     35.82 o 
  17   3  11        1.58      -14.71     36.46 o 
  18   3  11       15.23       25.48     38.90 o 
  19   3  11      191.42      245.97     53.49 o 
  20   3  11       12.92       38.66     51.91 o 
  21   3  11       27.37       75.51     52.80 o 
  22   3  11        3.30      -87.72     64.12 o 
  23   3  11       72.89      119.08     78.78 o 
  24   3  11        0.60      -88.43     97.74 o 
 -29   4  11        4.69       39.52     47.80 o 
 -28   4  11        1.57        6.64     45.26 o 
 -27   4  11      132.92      213.59     53.28 o 
 -26   4  11        0.37       11.98     43.24 o 
 -25   4  11       76.83       12.45     42.13 o 
 -24   4  11       23.11       32.00     41.70 o 
 -23   4  11        0.79       14.15     38.55 o 
 -22   4  11       27.66       26.29     38.00 o 
 -21   4  11        8.12       50.37     36.55 o 
 -20   4  11       70.06       99.65     37.26 o 
 -19   4  11       39.31       14.79     30.62 o 
 -18   4  11       12.07      -19.99     28.04 o 
 -17   4  11      254.52      208.76     36.06 o 
 -16   4  11      125.97      113.55     33.36 o 
 -15   4  11      385.59      448.06     54.33 o 
 -14   4  11        5.54       55.92     37.23 o 
 -13   4  11       16.03      128.90     28.87 o 
 -12   4  11      414.47      414.30     38.90 o 
 -11   4  11       57.09       95.54     25.95 o 
 -10   4  11        0.08        3.42     21.44 o 
  -9   4  11      127.11      145.86     27.62 o 
  -8   4  11       10.77       54.64     19.38 o 
  -7   4  11     1604.16     1547.60     72.16 o 
  -6   4  11      145.65      247.01     23.72 o 
  -5   4  11      673.69      801.55     40.28 o 
  -4   4  11     1107.12     1067.66     47.07 o 
  -3   4  11     2502.37     2495.84     86.15 o 
  -2   4  11       95.16       65.96     16.56 o 
  -1   4  11      272.24      387.20     72.14 o 
   0   4  11      197.49      254.36     40.38 o 
   1   4  11     3558.32     3524.26    148.30 o 
   2   4  11      294.42      384.61     59.79 o 
   3   4  11      606.25      694.47     53.42 o 
   4   4  11        7.56        5.83     59.12 o 
   5   4  11      161.96      188.93     39.64 o 
   6   4  11      248.39      324.07     42.67 o 
   7   4  11     1124.80     1057.20     71.13 o 
   8   4  11      392.59      427.15     67.18 o 
  10   4  11      445.18      546.40     56.48 o 
  11   4  11     1397.02     1451.07     90.54 o 
  13   4  11     8297.08     7695.12    309.27 o 
  14   4  11     1098.26     1358.12     90.83 o 
  15   4  11      721.34      552.92     61.93 o 
  16   4  11       10.54       37.12     40.28 o 
  17   4  11        8.82       -1.11     39.05 o 
  18   4  11        0.05      -56.68     38.20 o 
  19   4  11        2.39       -9.93     50.92 o 
  20   4  11       16.34       16.13     51.64 o 
  21   4  11        1.29       79.87     54.03 o 
  22   4  11        0.70       20.09     57.04 o 
  23   4  11       12.89       36.89     59.98 o 
 -28   5  11       41.83       52.25     66.51 o 
 -27   5  11       27.26       54.60     50.14 o 
 -26   5  11       73.54       73.93     49.99 o 
 -25   5  11      157.14      131.79     53.07 o 
 -24   5  11       11.43       49.23     45.84 o 
 -23   5  11       73.03      121.50     46.51 o 
 -22   5  11        0.08      -29.23     35.18 o 
 -21   5  11       78.00      112.71     40.87 o 
 -20   5  11        0.10      -19.52     34.28 o 
 -19   5  11       14.20        1.92     33.47 o 
 -18   5  11        5.06       51.53     33.50 o 
 -17   5  11      146.25      180.65     38.53 o 
 -16   5  11        0.67      -43.29     29.59 o 
 -15   5  11        0.57      -19.21     28.58 o 
 -14   5  11        2.59       48.62     29.63 o 
 -13   5  11      634.88      773.72     54.53 o 
 -12   5  11       73.16      145.42     32.00 o 
 -11   5  11       49.59       63.63     27.11 o 
 -10   5  11      227.06      344.32     37.40 o 
  -9   5  11        2.27       43.26     23.41 o 
  -8   5  11        5.92       18.16     23.42 o 
  -7   5  11     2608.51     2569.35    101.86 o 
  -6   5  11      469.00      551.12     51.28 o 
  -5   5  11     2680.89     2476.38     88.54 o 
  -4   5  11       53.63       97.04     23.46 o 
  -3   5  11     2310.32     2249.71    108.37 o 
  -2   5  11      439.38      577.93     57.96 o 
  -1   5  11     1873.59     1865.93    132.53 o 
   0   5  11      264.85      306.99     52.61 o 
   1   5  11     1435.40     1414.32     81.56 o 
   2   5  11      348.33      333.39     42.15 o 
   3   5  11       25.54       50.28     29.89 o 
   4   5  11        0.08      -29.20     25.18 o 
   5   5  11      190.42      218.81     40.00 o 
   6   5  11      115.70      170.13     40.00 o 
   7   5  11      533.72      555.71     91.37 o 
   8   5  11      619.30      970.06     74.31 o 
   9   5  11     5594.17     5983.48    247.76 o 
  10   5  11     1609.96     1422.47     93.86 o 
  11   5  11     1138.26     1273.05    126.99 o 
  12   5  11        9.18       23.28     42.16 o 
  13   5  11       56.36      121.14     46.84 o 
  14   5  11      111.81       72.49     43.87 o 
  15   5  11      401.81      335.16     56.12 o 
  16   5  11       57.79       15.20     42.03 o 
  17   5  11      204.44      110.58     70.48 o 
  18   5  11       70.32       56.07     55.46 o 
  19   5  11       24.25       48.98     53.37 o 
  20   5  11       26.09      -37.38     54.00 o 
  21   5  11       29.54        8.39     57.51 o 
  22   5  11        3.96        5.72     60.63 o 
 -27   6  11       71.59       41.89     97.74 o 
 -26   6  11       54.69       43.06     54.81 o 
 -25   6  11        4.18       78.65     48.87 o 
 -24   6  11       70.84       92.70     49.08 o 
 -23   6  11       70.00       80.60     51.35 o 
 -22   6  11       36.20       83.88     42.55 o 
 -21   6  11      372.85      406.15     53.81 o 
 -20   6  11       29.70       -5.83     37.17 o 
 -19   6  11      200.48      298.86     51.30 o 
 -18   6  11       26.12       42.79     37.07 o 
 -17   6  11      140.70      131.52     43.63 o 
 -16   6  11        6.59      -19.88     31.93 o 
 -15   6  11       93.92       90.51     37.40 o 
 -14   6  11      465.58      443.61     53.20 o 
 -13   6  11      668.38      871.72     59.65 o 
 -12   6  11       73.92       72.99     32.08 o 
 -11   6  11     1060.85     1025.67     63.65 o 
 -10   6  11      203.52      180.75     48.79 o 
  -9   6  11       66.53       75.04     29.33 o 
  -8   6  11      369.28      387.99     40.52 o 
  -7   6  11      278.21      326.76     36.83 o 
  -6   6  11      130.93       20.95     43.34 o 
  -5   6  11      385.09      400.65     57.04 o 
  -4   6  11      217.43      224.89     37.17 o 
  -3   6  11     1303.09     1201.92     74.30 o 
  -2   6  11       39.32       23.81     32.62 o 
  -1   6  11        4.41       20.75     53.53 o 
   0   6  11        0.27        1.42     32.23 o 
   1   6  11       17.69      -38.16     25.44 o 
   2   6  11       47.41       25.37     35.00 o 
   3   6  11       70.39       78.27     34.53 o 
   4   6  11       72.30       17.88     31.80 o 
   5   6  11       29.78       26.10     35.49 o 
   6   6  11       55.18       48.62     38.77 o 
   7   6  11      993.52     1024.36    104.80 o 
   8   6  11      100.34      206.05     48.87 o 
  11   6  11     3231.73     3330.00    167.95 o 
  12   6  11     1064.88      952.08     92.04 o 
  13   6  11      491.22      486.10     64.55 o 
  14   6  11      374.88      340.91     58.74 o 
  15   6  11       96.56      149.76     60.42 o 
  16   6  11        1.48       87.89     57.13 o 
  17   6  11      188.91      192.50     70.61 o 
  18   6  11       16.07        3.65     55.22 o 
  19   6  11        0.28       19.36     68.94 o 
  20   6  11        6.05      -60.89     52.68 o 
  21   6  11        0.05       40.99     61.34 o 
 -25   7  11        0.15       51.78     48.87 o 
 -24   7  11        0.93       47.59     50.95 o 
 -23   7  11        7.19       12.23     41.37 o 
 -22   7  11        2.18       57.94     44.77 o 
 -21   7  11       32.30       52.67     42.72 o 
 -20   7  11       77.64       98.08     43.60 o 
 -19   7  11       40.60        2.19     39.39 o 
 -18   7  11       59.63      148.42     44.15 o 
 -17   7  11        2.31       34.68     37.52 o 
 -16   7  11      194.50      175.84     49.44 o 
 -15   7  11       15.80        0.43     35.28 o 
 -14   7  11       96.85       85.88     40.24 o 
 -13   7  11      205.45      142.40     39.14 o 
 -12   7  11      361.08      402.42     61.15 o 
 -11   7  11      216.61      282.52     42.78 o 
 -10   7  11      504.28      626.99     61.11 o 
  -9   7  11      455.41      359.57     51.30 o 
  -8   7  11      377.79      489.15     68.62 o 
  -7   7  11      524.90      444.03     65.84 o 
  -6   7  11      511.30      457.81     66.15 o 
  -5   7  11        5.27       94.19     47.28 o 
  -4   7  11      395.10      425.56     77.42 o 
  -3   7  11       26.27       39.91     38.29 o 
  -2   7  11      439.95      405.72     68.20 o 
  -1   7  11      572.95      404.17     65.98 o 
   0   7  11       26.66      -46.21     32.71 o 
   1   7  11      157.29       63.27     36.15 o 
   2   7  11        7.95      -39.74     30.86 o 
   3   7  11      172.06      121.83     41.58 o 
   4   7  11       71.67       30.94     36.93 o 
   5   7  11      790.40      705.83     68.34 o 
   6   7  11        0.19      -23.21     37.12 o 
   7   7  11       41.30      162.64     46.28 o 
   8   7  11        1.04      -14.30     40.68 o 
   9   7  11      745.52      820.98     94.73 o 
  10   7  11      110.56      104.15     46.65 o 
  11   7  11       74.05       92.53     46.46 o 
  12   7  11       14.63       29.34     42.82 o 
  13   7  11       34.06       67.60     76.27 o 
  14   7  11       36.21       26.75     53.42 o 
  15   7  11      158.77      169.98     68.55 o 
  16   7  11       69.39      212.47     68.04 o 
  17   7  11      311.36      281.67     75.15 o 
  18   7  11       43.71       82.36     63.29 o 
  19   7  11       51.92       44.08     62.54 o 
  20   7  11      173.46      145.01     68.94 o 
 -23   8  11        0.02      -56.23     49.04 o 
 -22   8  11        0.78       25.56     46.81 o 
 -21   8  11       44.81      105.93     52.95 o 
 -20   8  11        1.65       35.10     43.02 o 
 -19   8  11        1.52       32.17     43.79 o 
 -18   8  11       91.50       84.38     42.30 o 
 -17   8  11        2.03       -5.74     48.51 o 
 -16   8  11      137.67      101.67     42.64 o 
 -15   8  11        1.07        1.10     38.48 o 
 -14   8  11      106.22      134.37     40.12 o 
 -13   8  11      233.72      332.23     78.60 o 
 -12   8  11     1112.27     1164.52     86.35 o 
 -11   8  11     1221.91     1262.38    106.31 o 
 -10   8  11      295.99      336.18     66.02 o 
  -9   8  11     1373.60     1482.90    112.14 o 
  -8   8  11       11.66       57.83     54.39 o 
  -7   8  11      116.60      113.16     92.91 o 
  -6   8  11      135.71      121.81     54.46 o 
  -5   8  11      447.48      443.89     69.19 o 
  -4   8  11       20.33      -17.20     51.90 o 
  -3   8  11      245.55      118.38     54.34 o 
  -2   8  11       57.65       31.92     56.96 o 
  -1   8  11       55.17      -23.27     45.63 o 
   0   8  11      283.28      153.22     67.01 o 
   1   8  11      624.19      573.53     63.52 o 
   2   8  11        8.87       11.77     38.60 o 
   3   8  11      684.46      624.13     66.03 o 
   4   8  11       39.83       20.94     40.05 o 
   5   8  11        7.00      -43.59     36.54 o 
   6   8  11     1356.36     1234.50     91.61 o 
   7   8  11      161.13      156.91     46.33 o 
   8   8  11       34.69       45.83     42.37 o 
   9   8  11       11.96       23.38     55.09 o 
  10   8  11       26.32      -14.68     40.07 o 
  11   8  11       70.01       82.12     54.34 o 
  12   8  11        4.39       50.89     65.75 o 
  13   8  11      172.24      164.55     65.24 o 
  14   8  11        0.15       50.58     56.02 o 
  15   8  11       22.57      -15.47     58.02 o 
  16   8  11       67.35        8.90     58.78 o 
  17   8  11      246.37      261.66     80.53 o 
  18   8  11       73.20      107.66     65.58 o 
 -21   9  11       16.35       10.11     42.83 o 
 -20   9  11        0.69      -12.74     46.15 o 
 -19   9  11       30.01       46.64     51.64 o 
 -18   9  11       15.73       84.66     44.68 o 
 -17   9  11       11.66       33.54     48.94 o 
 -16   9  11      272.19      326.66     58.26 o 
 -15   9  11      227.08      205.88    113.84 o 
 -14   9  11       22.79      107.12     59.40 o 
 -13   9  11      113.83       99.29     72.04 o 
 -12   9  11       10.13        3.80     49.92 o 
 -11   9  11        2.97       28.53     49.58 o 
 -10   9  11      280.12      285.01     68.60 o 
  -9   9  11       77.90       26.50     46.41 o 
  -8   9  11       98.29      114.07     76.26 o 
  -7   9  11       61.62      102.61     60.87 o 
  -6   9  11       95.71       37.00     51.95 o 
  -5   9  11        4.39       24.45     53.37 o 
  -4   9  11       93.39      109.13     68.63 o 
  -3   9  11        0.42       52.77     48.94 o 
  -2   9  11        5.63       54.54     49.06 o 
  -1   9  11        4.32        8.40     58.97 o 
   0   9  11      175.99      325.81    116.36 o 
   1   9  11       13.71        1.88     63.19 o 
   2   9  11      657.89      477.62     63.17 o 
   3   9  11      414.08      379.82     75.92 o 
   4   9  11      281.73      231.22     53.33 o 
   5   9  11       35.14       -3.46     45.01 o 
   6   9  11        0.84       13.63     41.52 o 
   7   9  11      369.87      332.10     58.90 o 
   8   9  11        0.03       20.52     42.52 o 
   9   9  11       65.02       54.83     55.92 o 
  10   9  11       65.77       83.25     59.37 o 
  11   9  11       14.69      -31.64     51.83 o 
  12   9  11        5.16      -59.51     51.76 o 
  13   9  11       18.49       59.84     59.87 o 
  14   9  11       99.79       91.83     65.35 o 
  15   9  11      173.49      184.12     69.45 o 
 -18  10  11       23.84      172.22    158.25 o 
 -17  10  11      106.23      216.95     71.36 o 
 -16  10  11      166.59      175.01     67.55 o 
 -15  10  11      113.61      181.76     62.02 o 
 -14  10  11       63.08      -61.99     56.07 o 
 -13  10  11       13.31       34.78     53.24 o 
 -12  10  11        8.56       78.42     54.24 o 
 -11  10  11       17.20      112.22     60.31 o 
 -10  10  11      290.64      438.74     91.34 o 
  -9  10  11       49.96      153.39     58.86 o 
  -8  10  11      191.29      184.60     83.75 o 
  -7  10  11     1040.97     1105.17    194.67 o 
  -6  10  11        5.72      131.12     62.18 o 
  -5  10  11       26.86      122.55     61.34 o 
  -4  10  11       13.34       28.65     55.37 o 
  -3  10  11        3.07      -19.16     47.77 o 
  -2  10  11       13.18       30.43     54.00 o 
  -1  10  11       17.84      109.03     65.58 o 
   0  10  11       19.65       60.51     88.43 o 
   1  10  11      299.87      237.38    111.71 o 
   2  10  11        7.36      -48.43     69.82 o 
   3  10  11       90.35       83.77     52.40 o 
   4  10  11       33.92      -18.25     42.93 o 
   5  10  11        3.12       17.75     44.82 o 
   6  10  11      133.40      172.39     53.12 o 
   7  10  11        0.10      -21.69     51.14 o 
   8  10  11       44.06      -13.68     49.49 o 
   9  10  11       69.80       55.76     58.33 o 
  10  10  11        1.76       -8.70     55.00 o 
  11  10  11        3.70       35.87     56.55 o 
  12  10  11        0.29       -4.01     56.64 o 
 -13  11  11       42.63       35.64     60.03 o 
 -12  11  11       24.45       16.76     55.83 o 
 -11  11  11        3.58       70.02     62.86 o 
 -10  11  11       47.63       87.27     74.33 o 
  -9  11  11        2.03       60.01     58.42 o 
  -8  11  11      107.21       57.05     57.62 o 
  -7  11  11        0.16      -68.71     50.78 o 
  -6  11  11        7.77        9.32     51.54 o 
  -5  11  11        8.90       63.29     60.63 o 
  -4  11  11        0.56       -2.43     51.10 o 
  -3  11  11        0.25       23.27     57.15 o 
  -2  11  11        7.95       -3.98     57.04 o 
  -1  11  11       39.24       19.80     54.57 o 
   0  11  11       40.25       70.25     81.45 o 
   1  11  11       56.57      -41.89     93.09 o 
   2  11  11       35.26      107.05    107.05 o 
   3  11  11       14.40      -52.39     70.70 o 
   4  11  11      110.80       38.21     74.37 o 
   5  11  11       36.89      -46.54     70.70 o 
   6  11  11        4.69       43.18     60.75 o 
   7  11  11       13.10      -30.77     58.57 o 
   8  11  11        2.05       77.13     67.02 o 
 -30   0  12       26.89      -41.64     59.24 o 
 -29   0  12        8.36       55.06     66.93 o 
 -28   0  12       16.36      -52.05     52.46 o 
 -27   0  12        2.29       52.23     58.15 o 
 -26   0  12       79.53       65.55     67.49 o 
 -25   0  12       17.27       88.04     56.96 o 
 -24   0  12        1.35       10.21     50.30 o 
 -23   0  12      342.34      326.07     69.82 o 
 -22   0  12       97.88       75.67     50.93 o 
 -21   0  12      619.19      725.29     85.38 o 
 -20   0  12     1154.00     1224.41    106.62 o 
 -19   0  12       30.93      132.65     49.37 o 
 -18   0  12     2537.50     2272.69    147.99 o 
 -17   0  12      106.86      225.75     53.63 o 
 -16   0  12      157.38      167.24     46.96 o 
 -15   0  12       81.84      188.15     41.22 o 
 -14   0  12       51.36        4.04     27.20 o 
 -13   0  12       34.99       37.32     28.04 o 
 -12   0  12      840.27     1000.36     65.24 o 
 -11   0  12      301.67      353.59     41.68 o 
 -10   0  12       15.17      -10.84     49.01 o 
  -9   0  12      191.34      291.27     38.25 o 
  -8   0  12    19682.36    18323.32    754.72 o 
  -7   0  12       41.26       41.51     23.89 o 
  -6   0  12      467.41      462.38     40.96 o 
  -5   0  12        0.97      -24.42     18.43 o 
  -4   0  12        0.83      -25.32     16.88 o 
  -3   0  12      306.57      320.85     31.35 o 
  -2   0  12      721.68      684.06     52.63 o 
  -1   0  12     1516.52     1292.06     71.24 o 
   0   0  12     8226.31     7692.45    325.34 o 
   1   0  12     3745.47     3733.65    167.81 o 
   2   0  12       38.89        9.41     40.61 o 
   3   0  12      147.48      139.63     51.20 o 
   4   0  12     3440.94     3253.46    150.91 o 
   5   0  12      927.47     1024.17     64.89 o 
   6   0  12      390.09      438.11     40.81 o 
   7   0  12       23.28        7.39     23.89 o 
   8   0  12      939.00      785.83     68.93 o 
   9   0  12      144.00       92.93     30.78 o 
  10   0  12      161.34      145.53     56.24 o 
  11   0  12      127.02      182.77     49.04 o 
  12   0  12      726.32      810.81     83.49 o 
  13   0  12      474.65      660.93    116.36 o 
  14   0  12      797.97      805.22    134.98 o 
  15   0  12      187.28      158.25     88.43 o 
  16   0  12      566.78      707.48    130.33 o 
  17   0  12        7.57      -69.82     69.82 o 
  18   0  12        3.74       41.89     79.13 o 
  19   0  12      714.93      437.52    111.71 o 
  20   0  12        9.24       65.16     83.78 o 
  21   0  12       29.93      -97.74     65.16 o 
  22   0  12        1.08        0.00     69.82 o 
  23   0  12       10.57       37.24     88.43 o 
  24   0  12       14.39      -55.85     83.78 o 
 -30   1  12        0.34       86.01     48.43 o 
 -29   1  12       18.05       80.68     48.59 o 
 -28   1  12        0.50       44.63     41.62 o 
 -27   1  12       10.86       41.13     62.70 o 
 -26   1  12       10.08       59.83     38.24 o 
 -25   1  12        6.52      -18.27     34.13 o 
 -24   1  12       41.70      117.95     43.67 o 
 -23   1  12       57.65       44.51     36.31 o 
 -22   1  12      216.86      161.98     40.28 o 
 -21   1  12       90.66      245.70     47.03 o 
 -20   1  12      257.67      262.69     43.24 o 
 -19   1  12       20.50       58.74     31.21 o 
 -18   1  12      912.44      824.74     58.45 o 
 -17   1  12       13.75       41.99     29.33 o 
 -15   1  12      494.13      515.00     44.85 o 
 -14   1  12       63.49       53.03     24.11 o 
 -13   1  12        5.43      -21.97     17.92 o 
 -12   1  12        2.40      -27.58     18.39 o 
 -11   1  12      592.67      733.33     39.18 o 
 -10   1  12     3349.66     3174.02    105.60 o 
  -9   1  12      480.97      474.16     31.37 o 
  -8   1  12    19696.81    19313.79    561.87 o 
  -7   1  12      446.88      533.66     31.26 o 
  -6   1  12     3250.77     2831.21     93.74 o 
  -5   1  12       32.63       49.73     15.86 o 
  -4   1  12     1399.84     1225.35     47.79 o 
  -3   1  12      234.59      242.04     24.98 o 
  -2   1  12       39.03       36.52     20.12 o 
  -1   1  12      609.41      667.20     32.80 o 
   0   1  12      453.73      525.24     28.61 o 
   1   1  12      553.14      509.43     30.24 o 
   2   1  12      171.14      162.87     21.25 o 
   3   1  12        5.00      -10.02     18.73 o 
   4   1  12     9117.08     9031.55    297.80 o 
   5   1  12        6.35       62.12     19.94 o 
   6   1  12     1069.39     1255.89     51.47 o 
   7   1  12      569.40      493.97     36.20 o 
   8   1  12      306.53      386.63     39.46 o 
   9   1  12      369.60      433.70     42.11 o 
  10   1  12      144.86      190.88     36.28 o 
  11   1  12       60.53       14.09     27.34 o 
  12   1  12       87.32       98.55     32.59 o 
  13   1  12        9.66      -56.01     43.67 o 
  14   1  12        0.01      -54.37     36.24 o 
  15   1  12       55.04       40.90     46.31 o 
  16   1  12      242.96      157.03     49.81 o 
  17   1  12     1283.49     1023.00    262.98 o 
  18   1  12      212.24       50.51    104.73 o 
  19   1  12      207.22      380.71    111.71 o 
  20   1  12       64.25       40.03     65.16 o 
  21   1  12       26.68      -38.84     52.35 o 
  22   1  12        2.96       -6.98     76.80 o 
  23   1  12        2.33       59.91     64.12 o 
  24   1  12        5.48      -93.09     88.43 o 
 -30   2  12       24.57       61.01     47.15 o 
 -29   2  12        0.18       24.68     43.49 o 
 -28   2  12        3.17       56.43     45.43 o 
 -27   2  12       44.81       85.03     44.38 o 
 -26   2  12       81.29      116.73     45.01 o 
 -25   2  12       82.45       67.68     41.70 o 
 -24   2  12        2.13       11.38     36.54 o 
 -23   2  12       85.42       98.43     39.53 o 
 -22   2  12       22.65       17.03     36.95 o 
 -21   2  12        3.27      -10.30     33.44 o 
 -20   2  12      278.28      295.78     43.90 o 
 -19   2  12       10.28       10.42     38.52 o 
 -18   2  12       15.75       76.67     29.33 o 
 -17   2  12      126.80      142.13     31.49 o 
 -16   2  12        0.28      -32.15     23.70 o 
 -15   2  12      212.55      278.23     33.61 o 
 -14   2  12       92.64      118.16     29.97 o 
 -13   2  12       99.54      101.26     25.44 o 
 -12   2  12      467.66      482.08     38.02 o 
 -11   2  12      217.47      216.52     25.25 o 
 -10   2  12      982.09     1006.66     46.62 o 
  -9   2  12       88.12       94.55     21.51 o 
  -8   2  12     1361.51     1239.30     51.22 o 
  -7   2  12       93.43       88.97     32.53 o 
  -6   2  12     5220.90     5149.21    159.56 o 
  -5   2  12       34.03       30.89     16.13 o 
  -4   2  12     1457.76     1420.29     54.33 o 
  -3   2  12      234.13      182.03     20.31 o 
  -2   2  12       18.42       30.94     19.67 o 
  -1   2  12      606.23      634.93     31.64 o 
   0   2  12     3651.81     3498.58    121.79 o 
   1   2  12       21.37       -6.28     12.51 o 
   2   2  12     1517.68     1437.34     61.21 o 
   3   2  12      641.38      492.49     41.89 o 
   4   2  12       20.21       11.11     38.97 o 
   5   2  12      672.32      692.18     50.51 o 
   6   2  12     1438.76     1437.07     76.75 o 
   7   2  12      389.18      451.48     43.51 o 
   8   2  12      817.89     1076.46     81.29 o 
   9   2  12      597.05      649.67     52.84 o 
  10   2  12        3.49      -26.46     27.20 o 
  11   2  12        0.00      131.90     36.54 o 
  12   2  12      571.73      647.27     58.53 o 
  13   2  12      798.28      730.18     61.76 o 
  14   2  12      169.19      272.00     44.77 o 
  15   2  12       23.99       59.86     35.79 o 
  16   2  12       56.17       67.19     41.57 o 
  17   2  12        0.44      -25.16     43.13 o 
  18   2  12       27.80        7.74     45.86 o 
  19   2  12       93.49       55.60     58.97 o 
  20   2  12        0.05       -3.32     56.96 o 
  21   2  12       27.93       26.89     58.15 o 
  22   2  12        1.68       32.58     97.74 o 
  23   2  12        0.54      -88.43     88.43 o 
  24   2  12        2.95        9.31     97.74 o 
 -29   3  12      110.02       75.52     48.55 o 
 -28   3  12       24.30       60.07     46.38 o 
 -27   3  12       58.42      162.99     82.63 o 
 -26   3  12      216.38      262.74     53.58 o 
 -25   3  12        0.37       47.09     41.58 o 
 -24   3  12       76.37       91.89     43.51 o 
 -23   3  12       36.48       57.98     38.25 o 
 -22   3  12       77.95       98.06     40.90 o 
 -21   3  12      199.81      255.21     45.23 o 
 -20   3  12        3.13       56.74     41.51 o 
 -19   3  12       57.90       73.82     32.91 o 
 -18   3  12        0.15       38.66     32.44 o 
 -17   3  12       48.86       37.10     27.54 o 
 -16   3  12        1.87       -3.88     25.04 o 
 -15   3  12      319.80      386.77     38.85 o 
 -14   3  12      315.47      407.74     39.33 o 
 -13   3  12       83.55       50.21     24.97 o 
 -12   3  12       30.49       77.59     25.10 o 
 -11   3  12        6.44      -10.89     20.86 o 
 -10   3  12     1448.80     1433.36     66.05 o 
  -9   3  12      267.71      328.74     30.09 o 
  -8   3  12     3966.96     4097.72    132.65 o 
  -7   3  12      129.65      123.33     20.28 o 
  -6   3  12     2740.09     2879.53    100.37 o 
  -5   3  12        0.03       16.23     17.05 o 
  -4   3  12        0.92       28.47     15.60 o 
  -3   3  12      342.97      322.12     26.37 o 
  -2   3  12     3729.09     3408.53    111.36 o 
  -1   3  12      203.02      287.54     50.63 o 
   0   3  12      523.33      677.48     69.34 o 
   1   3  12     1012.38     1066.04     74.94 o 
   2   3  12     1461.34     1533.78    100.10 o 
   3   3  12      567.39      620.28     49.08 o 
   4   3  12       11.90       11.00     24.35 o 
   5   3  12       32.04       53.08     28.19 o 
   6   3  12      214.65      271.72     40.82 o 
   7   3  12        0.49       20.48     28.74 o 
   8   3  12      583.46      719.88     58.53 o 
   9   3  12     1653.97     1647.27     91.12 o 
  10   3  12     2114.57     1999.30    103.39 o 
  11   3  12     4011.97     3983.08    173.77 o 
  12   3  12       82.08      235.31     46.51 o 
  13   3  12        1.46       47.35     40.31 o 
  14   3  12      150.52      236.23     48.00 o 
  15   3  12       10.88       29.21     38.29 o 
  16   3  12      215.54      133.12     45.41 o 
  17   3  12      250.03      203.50     47.88 o 
  18   3  12       59.63       51.93     41.21 o 
  19   3  12      242.08      182.59     49.68 o 
  20   3  12        1.31       43.37     57.80 o 
  21   3  12        4.81      -75.78     64.12 o 
  22   3  12       40.23      -27.93     93.09 o 
  23   3  12        0.66      116.36    107.05 o 
 -28   4  12        1.78       81.53     52.38 o 
 -27   4  12      114.82      191.26     59.79 o 
 -26   4  12       19.47       61.31     44.34 o 
 -25   4  12      112.22      168.27     49.70 o 
 -24   4  12      546.82      620.86    108.68 o 
 -23   4  12        0.44       81.81     38.89 o 
 -22   4  12        8.72       31.62     36.04 o 
 -21   4  12        7.20        1.68     33.34 o 
 -20   4  12      151.35      139.37     39.59 o 
 -19   4  12        3.39      -23.43     34.89 o 
 -18   4  12        5.19      -45.78     30.52 o 
 -17   4  12       54.25       15.48     32.50 o 
 -16   4  12       56.04      116.46     33.97 o 
 -15   4  12      956.35      845.65     80.38 o 
 -14   4  12      541.30      582.67     57.80 o 
 -13   4  12       32.77       53.59     31.88 o 
 -12   4  12     2148.76     2169.23     91.58 o 
 -11   4  12       14.68       76.44     25.75 o 
 -10   4  12       18.80       18.94     22.81 o 
  -9   4  12      456.99      436.52     36.69 o 
  -8   4  12      526.59      480.17     37.77 o 
  -7   4  12      307.86      276.57     27.13 o 
  -6   4  12        4.59        0.16     16.60 o 
  -5   4  12      120.40       98.88     20.26 o 
  -4   4  12       59.41       86.38     24.33 o 
  -3   4  12        0.55      -23.69     22.67 o 
  -2   4  12      498.44      513.78     45.41 o 
  -1   4  12      283.82      302.20     43.52 o 
   0   4  12        4.24      -22.92     26.96 o 
   1   4  12      135.62      160.31     36.95 o 
   2   4  12      887.11      981.74     87.34 o 
   3   4  12      329.09      245.02     49.71 o 
   4   4  12      891.72      785.68     64.49 o 
   5   4  12     1182.17     1423.16     82.08 o 
   6   4  12     1745.33     1718.92    108.16 o 
   7   4  12      170.81      137.97     38.62 o 
   9   4  12     1097.95     1265.91     92.07 o 
  10   4  12      997.05     1377.98    101.44 o 
  11   4  12      839.95     1095.43     80.77 o 
  13   4  12      448.21      565.42     62.09 o 
  14   4  12      146.97      136.07     45.93 o 
  15   4  12      218.14      214.03     49.50 o 
  16   4  12       10.70      -52.88     37.32 o 
  17   4  12        3.60      -53.31     36.86 o 
  18   4  12      135.23       77.63     45.59 o 
  19   4  12        0.47      -13.34     47.42 o 
  20   4  12        1.03      -77.86     51.91 o 
  21   4  12        5.24       41.68     59.98 o 
  22   4  12        4.87       25.60     86.11 o 
  23   4  12      129.02      104.19    128.00 o 
 -28   5  12        5.01       60.51     97.74 o 
 -27   5  12      314.73      410.54     64.10 o 
 -26   5  12        1.49       23.71     50.39 o 
 -25   5  12       59.39       67.74     47.10 o 
 -24   5  12       38.28        2.66     43.76 o 
 -23   5  12        6.19       28.26     41.87 o 
 -22   5  12       92.85       72.48     39.99 o 
 -21   5  12       24.10      -20.74     34.99 o 
 -20   5  12       28.34       -5.77     34.03 o 
 -19   5  12       92.54      107.81     38.88 o 
 -18   5  12        1.66       -8.72     36.83 o 
 -17   5  12      198.96      139.74     38.85 o 
 -16   5  12        0.96      -18.70     29.23 o 
 -15   5  12        4.45      -36.27     28.32 o 
 -14   5  12        0.48      -18.06     28.23 o 
 -13   5  12       59.63       74.86     30.51 o 
 -12   5  12        4.22       48.71     28.99 o 
 -11   5  12      103.40      150.71     50.91 o 
 -10   5  12      801.12      817.18     55.65 o 
  -9   5  12      496.71      516.39     50.29 o 
  -8   5  12      483.56      504.89     50.02 o 
  -7   5  12      332.73      402.35     37.40 o 
  -6   5  12      381.69      455.17     43.16 o 
  -5   5  12      169.57      239.95     43.00 o 
  -4   5  12       20.59       34.60     27.44 o 
  -3   5  12      404.56      409.37     59.79 o 
  -2   5  12       33.52       43.60     34.44 o 
  -1   5  12      563.42      480.15     62.61 o 
   0   5  12      270.94      295.00     65.41 o 
   1   5  12      206.70      282.03     75.24 o 
   2   5  12        1.55      -18.11     26.38 o 
   3   5  12       28.18      -18.37     28.19 o 
   4   5  12      245.73      199.98     40.23 o 
   5   5  12      555.69      688.23     61.02 o 
   7   5  12      349.28      444.62     85.99 o 
   8   5  12     2736.12     2923.56    141.93 o 
   9   5  12      162.87      393.53     56.48 o 
  11   5  12      230.80      224.71     53.07 o 
  12   5  12      110.50       23.24     40.32 o 
  13   5  12      174.33      296.10     71.88 o 
  14   5  12        0.01       43.96     42.25 o 
  15   5  12        1.17       58.59     58.45 o 
  16   5  12       35.16       61.97     46.71 o 
  17   5  12       14.00       40.71     54.46 o 
  18   5  12       16.65       50.24     55.22 o 
  19   5  12        1.44      -41.89     55.95 o 
  20   5  12        0.01       50.33     54.34 o 
  21   5  12        0.30       14.89     57.47 o 
  22   5  12        5.18        9.38    108.59 o 
 -26   6  12        3.90       55.76     48.87 o 
 -25   6  12       21.72       17.80     62.71 o 
 -24   6  12       43.53      116.47     49.67 o 
 -23   6  12        8.55        7.72     42.52 o 
 -22   6  12        0.94      -33.39     38.82 o 
 -21   6  12       12.17       19.22     46.14 o 
 -20   6  12      171.96       77.14     41.66 o 
 -19   6  12        6.88      -29.64     35.17 o 
 -18   6  12      176.70      202.59     44.09 o 
 -17   6  12       30.71       -5.21     34.99 o 
 -16   6  12      197.67      284.37     45.69 o 
 -15   6  12       45.98       44.26     35.52 o 
 -13   6  12      242.95      320.68     64.55 o 
 -12   6  12      967.63     1076.59     66.78 o 
 -11   6  12       60.65      150.83     34.36 o 
 -10   6  12       15.83       45.06     29.36 o 
  -9   6  12        6.92       74.01     30.06 o 
  -8   6  12      790.47      836.81     66.51 o 
  -7   6  12       39.85       38.19     38.46 o 
  -6   6  12      346.39      350.68     70.93 o 
  -5   6  12        8.33      -44.22     44.43 o 
  -4   6  12       78.48       72.25     32.85 o 
  -3   6  12      511.60      463.31     49.44 o 
  -2   6  12       39.31       17.12     29.32 o 
  -1   6  12      126.33       34.82     42.19 o 
   0   6  12        0.67      -25.74     33.44 o 
   1   6  12      118.71      168.32     40.55 o 
   2   6  12      174.24       87.89     44.34 o 
   3   6  12       51.80       13.51     33.69 o 
   4   6  12     1141.88     1035.36     77.13 o 
   5   6  12       86.70       94.87     67.18 o 
   6   6  12      485.28      614.67     65.47 o 
   7   6  12      346.70      413.75     75.24 o 
   8   6  12      198.86      324.77     70.54 o 
   9   6  12      300.20      381.51     90.02 o 
  11   6  12     1235.81     1236.40     91.33 o 
  12   6  12      810.84      755.12     74.53 o 
  13   6  12      245.00      411.16     62.05 o 
  14   6  12       95.38       46.29     45.24 o 
  15   6  12      352.35      337.61     97.05 o 
  16   6  12       55.52       45.35     55.00 o 
  17   6  12        3.27       29.16     52.15 o 
  18   6  12       42.80      113.24     63.45 o 
  19   6  12        0.01       63.01     60.87 o 
  20   6  12       41.95      108.12     65.35 o 
 -25   7  12       47.82        8.49     86.66 o 
 -24   7  12      136.38      232.06     56.98 o 
 -23   7  12       13.69       24.09     45.24 o 
 -22   7  12       37.23       41.76     41.95 o 
 -21   7  12      138.71      182.54     54.56 o 
 -20   7  12      134.52      158.86     47.73 o 
 -19   7  12       16.52      -19.24     37.06 o 
 -18   7  12        0.00        5.07     38.58 o 
 -17   7  12        9.19       36.22     38.83 o 
 -16   7  12        4.75        5.68     42.46 o 
 -15   7  12      160.32      166.80     43.04 o 
 -14   7  12        4.66      -32.64     39.57 o 
 -13   7  12       50.34       54.64     40.62 o 
 -12   7  12        6.50       73.45     34.29 o 
 -11   7  12      388.55      456.23     60.46 o 
 -10   7  12      133.41      151.95     54.00 o 
  -9   7  12      263.90      248.06     61.81 o 
  -8   7  12      301.52      279.78     99.95 o 
  -7   7  12      103.56      121.02     59.24 o 
  -6   7  12      258.09      299.99     58.20 o 
  -5   7  12      150.33      103.86     84.13 o 
  -4   7  12       13.62      -59.39     39.59 o 
  -3   7  12      397.54      221.40     70.69 o 
  -2   7  12       21.48       -3.80     33.27 o 
  -1   7  12       13.93      -49.52     72.14 o 
   0   7  12       83.80       -1.64     38.69 o 
   1   7  12       17.15      -56.39     38.97 o 
   2   7  12      142.38       84.85     40.55 o 
   3   7  12      147.23      156.55     45.72 o 
   4   7  12       14.81       -4.27     38.18 o 
   5   7  12      397.53      457.70     59.31 o 
   6   7  12     1187.29      996.16     80.84 o 
   7   7  12        0.02      -57.86     40.22 o 
   8   7  12      862.40      627.43     69.43 o 
   9   7  12      661.18      677.62     94.17 o 
  10   7  12      145.60      146.08     53.75 o 
  11   7  12        4.87        5.84     42.82 o 
  12   7  12       17.38       25.68     47.15 o 
  13   7  12       32.75       24.12     54.65 o 
  14   7  12        0.01       67.89     58.63 o 
  15   7  12        9.02       49.78     55.22 o 
  16   7  12        0.06       91.06    119.10 o 
  17   7  12        0.00      138.67     67.07 o 
  18   7  12       99.87       32.37     62.58 o 
  19   7  12       12.67      -13.27     63.65 o 
 -23   8  12       46.23      -20.05     55.71 o 
 -22   8  12       19.07       68.59     69.94 o 
 -21   8  12       22.20       18.80     45.64 o 
 -20   8  12       29.15       54.39     50.41 o 
 -19   8  12        2.62        0.51     41.63 o 
 -18   8  12        1.84      -16.89     39.32 o 
 -17   8  12       29.88      104.42     44.49 o 
 -16   8  12       47.47      130.45     43.80 o 
 -15   8  12      123.36       53.10     44.34 o 
 -14   8  12      350.50      430.92     62.89 o 
 -13   8  12       42.13       55.93     52.15 o 
 -12   8  12     1411.20     1597.90    131.98 o 
 -11   8  12      108.20      293.98     66.48 o 
 -10   8  12       24.39        1.15     52.60 o 
  -9   8  12      456.70      379.45     78.41 o 
  -8   8  12      443.42      462.60     74.12 o 
  -7   8  12      448.88      395.14     70.73 o 
  -6   8  12       46.94       48.21     45.60 o 
  -5   8  12      501.40      617.94     78.41 o 
  -4   8  12      341.00      317.64    118.75 o 
  -3   8  12        7.37       10.53     46.23 o 
  -2   8  12       23.63       83.46     51.91 o 
  -1   8  12       27.35       76.80     81.45 o 
   0   8  12      367.79      315.72     81.45 o 
   1   8  12       81.33      136.16     52.49 o 
   2   8  12       14.29       34.22     39.46 o 
   3   8  12       62.75      118.80     45.28 o 
   4   8  12       41.64       75.12     43.32 o 
   5   8  12       55.37       19.22     48.37 o 
   6   8  12        0.05        7.51     40.05 o 
   7   8  12      159.39      103.74     49.71 o 
   8   8  12      147.95      178.75     50.35 o 
   9   8  12       36.70      -10.57     41.34 o 
  10   8  12        3.41      -37.28     42.36 o 
  11   8  12       29.49      -23.94     50.92 o 
  12   8  12      176.10      250.57     71.24 o 
  13   8  12      125.80       27.67     56.55 o 
  14   8  12      146.65      136.87     67.93 o 
  15   8  12        7.04      -12.74     54.37 o 
  16   8  12        4.30       49.89     61.57 o 
  17   8  12      145.15      164.27     66.98 o 
 -20   9  12        0.62       20.21     43.37 o 
 -19   9  12       17.18      -35.76     49.29 o 
 -18   9  12       51.87       47.08     49.50 o 
 -17   9  12       25.43       42.62     61.73 o 
 -16   9  12       42.25      -11.92     88.25 o 
 -15   9  12       76.52       86.34     58.21 o 
 -14   9  12       28.99       18.07     83.51 o 
 -13   9  12       71.09       21.45     58.58 o 
 -12   9  12       67.16       24.18     50.25 o 
 -11   9  12        1.45       85.25     53.90 o 
 -10   9  12        9.82       14.06     55.61 o 
  -9   9  12        2.15       72.33     51.58 o 
  -8   9  12       26.60        4.42     63.68 o 
  -7   9  12       20.21      -10.45     54.00 o 
  -6   9  12      111.67       40.87     52.05 o 
  -5   9  12      155.96      170.76     63.76 o 
  -4   9  12       17.33      -20.36     46.31 o 
  -3   9  12       30.89       66.05     54.34 o 
  -2   9  12      657.01      616.75     81.84 o 
  -1   9  12       33.34       16.93     53.63 o 
   0   9  12       43.77      -41.89     79.13 o 
   1   9  12       17.64       47.89     47.51 o 
   2   9  12       31.33        8.44     39.41 o 
   3   9  12        6.40       13.83     41.53 o 
   4   9  12        3.56       93.24     46.33 o 
   5   9  12       11.97       40.74     43.35 o 
   6   9  12      234.76      211.59     57.78 o 
   7   9  12       72.97       94.55     49.03 o 
   8   9  12       40.45       44.69     44.27 o 
   9   9  12       77.21       72.40     57.04 o 
  10   9  12        0.40        9.78     53.83 o 
  11   9  12        1.02      -67.72     45.15 o 
  12   9  12        4.93      -30.66     51.95 o 
  13   9  12        5.55       70.52     64.35 o 
  14   9  12      124.52      155.53     66.27 o 
 -17  10  12       94.46      198.72     67.68 o 
 -16  10  12       56.49       10.76     62.63 o 
 -15  10  12       42.87      -58.54     53.96 o 
 -14  10  12        0.90        8.43     74.39 o 
 -13  10  12       63.33       80.41     60.40 o 
 -12  10  12        0.51      -51.92     49.15 o 
 -11  10  12       16.65      -19.24     71.46 o 
 -10  10  12        0.01       87.39     63.14 o 
  -9  10  12      101.90       36.31     50.23 o 
  -8  10  12       43.07      168.14     67.60 o 
  -7  10  12       35.27      188.11     59.36 o 
  -6  10  12      275.39      293.33     91.08 o 
  -5  10  12       20.24       -0.39     50.29 o 
  -4  10  12       80.47       76.76     58.63 o 
  -3  10  12        3.12      -47.12     47.96 o 
  -2  10  12      219.88      182.48     62.54 o 
  -1  10  12       23.13      112.96     58.83 o 
   0  10  12        4.78       66.59     72.14 o 
   1  10  12       31.04        9.31     88.43 o 
   2  10  12        0.57       30.72     69.71 o 
   3  10  12      129.04       63.67     59.87 o 
   4  10  12       64.77       36.66     46.33 o 
   5  10  12        0.18       29.81     45.75 o 
   6  10  12      120.19      162.10     70.54 o 
   7  10  12        7.50        0.19     55.91 o 
   8  10  12        3.69       27.01     59.87 o 
   9  10  12       39.56       -9.45     51.83 o 
  10  10  12        1.63      -31.75     51.31 o 
  11  10  12        1.79      -67.26     55.61 o 
 -12  11  12       39.63      -22.32    107.29 o 
 -11  11  12        4.42        2.33     58.02 o 
 -10  11  12       11.25        6.98     59.54 o 
  -9  11  12        2.02       61.23     61.13 o 
  -8  11  12        3.66      -14.23     51.63 o 
  -7  11  12        0.75       -3.01     59.98 o 
  -6  11  12       22.96       19.56     79.86 o 
  -5  11  12      108.06      116.92     66.38 o 
  -4  11  12        9.15       35.87     62.44 o 
  -3  11  12        2.04      -35.62     57.43 o 
  -2  11  12        0.03       54.76     62.18 o 
  -1  11  12       18.01       -9.96     87.61 o 
   0  11  12       53.10       59.61     58.63 o 
   1  11  12        5.45      135.17    107.05 o 
   2  11  12       85.35        4.65    102.40 o 
   3  11  12       13.33       77.82    153.60 o 
   4  11  12       29.98       76.75    116.36 o 
   5  11  12        0.23       43.88     78.20 o 
   6  11  12        4.02      -80.74     53.83 o 
 -30   1  13        6.31        4.70     73.91 o 
 -29   1  13       34.41       54.61     46.93 o 
 -28   1  13        7.76        7.55     40.07 o 
 -27   1  13      116.67      148.92     46.73 o 
 -26   1  13       48.35       47.63     60.15 o 
 -25   1  13       46.13       28.80     37.50 o 
 -24   1  13       83.59       53.69     38.67 o 
 -23   1  13       63.71       81.26     39.81 o 
 -22   1  13       10.50      -18.29     32.33 o 
 -21   1  13        3.42       77.77     36.02 o 
 -20   1  13       22.00       62.84     34.91 o 
 -19   1  13      409.59      455.13     48.64 o 
 -18   1  13       38.43       66.62     30.75 o 
 -17   1  13      145.55      224.20     34.23 o 
 -16   1  13      336.32      399.32     38.90 o 
 -15   1  13     2694.48     2719.20    105.64 o 
 -14   1  13        0.08        7.63     22.97 o 
 -13   1  13       61.11       61.56     21.62 o 
 -12   1  13       76.84       67.79     20.94 o 
 -10   1  13      210.70      339.31     28.42 o 
  -9   1  13      421.24      430.03     30.78 o 
  -8   1  13      132.80      220.41     24.50 o 
  -7   1  13     8473.82     8164.99    246.15 o 
  -6   1  13        1.93      -32.78     21.86 o 
  -5   1  13      484.24      502.09     33.22 o 
  -4   1  13       11.60        0.21     15.96 o 
  -3   1  13      774.94      801.61     37.70 o 
  -2   1  13     1944.82     1828.11     65.04 o 
  -1   1  13      367.51      403.41     26.12 o 
   0   1  13      528.49      475.09     33.35 o 
   1   1  13      835.71      870.23     39.55 o 
   2   1  13      480.17      492.41     42.45 o 
   3   1  13     1075.95     1177.52     57.72 o 
   4   1  13      399.10      553.94     73.90 o 
   5   1  13     1910.08     1668.81     81.20 o 
   6   1  13       12.39       56.72     21.21 o 
   7   1  13       43.27       42.74     25.28 o 
   8   1  13      126.52      128.30     31.09 o 
   9   1  13      105.67      158.36     33.55 o 
  10   1  13       49.44       31.84     29.02 o 
  11   1  13      616.64      548.66     51.49 o 
  12   1  13       70.96       90.39     43.84 o 
  13   1  13       89.96      100.94     67.67 o 
  14   1  13       16.57      -12.73     41.40 o 
  15   1  13        0.13      -32.28     55.85 o 
  16   1  13      681.18      603.84     88.86 o 
  17   1  13      179.97      107.56     60.82 o 
  18   1  13       39.37       31.38     95.42 o 
  19   1  13        4.08       50.16     58.97 o 
  20   1  13       41.35      -13.96     55.95 o 
  21   1  13       43.36      -33.16     52.35 o 
  22   1  13       64.88       33.07     62.27 o 
  23   1  13        8.34      -17.15     74.47 o 
 -29   2  13       15.09       20.20     44.67 o 
 -28   2  13       15.84       25.11     42.92 o 
 -27   2  13       10.33       40.31     42.03 o 
 -26   2  13       13.84       16.54     40.71 o 
 -25   2  13       31.31       34.85     40.64 o 
 -24   2  13       10.44       65.17     39.68 o 
 -23   2  13      123.48      248.74     47.54 o 
 -22   2  13       12.26       15.09     35.23 o 
 -21   2  13      257.66      281.58     45.29 o 
 -20   2  13        2.62       74.26     33.41 o 
 -19   2  13      165.90      274.58     38.56 o 
 -18   2  13        3.53      108.30     31.37 o 
 -17   2  13      525.67      633.11     47.60 o 
 -16   2  13      418.28      462.87     41.43 o 
 -15   2  13       72.18      196.20     32.13 o 
 -14   2  13        0.99       20.99     24.68 o 
 -13   2  13      102.30       99.49     27.17 o 
 -12   2  13       45.08       39.16     24.40 o 
 -11   2  13       99.45      108.06     22.11 o 
 -10   2  13      870.40      893.33     44.05 o 
  -9   2  13     1127.16     1096.59     49.00 o 
  -8   2  13        8.85      -19.87     17.27 o 
  -7   2  13       19.19       -4.65     17.55 o 
  -6   2  13       78.61       64.77     19.02 o 
  -5   2  13     1086.92     1003.49     45.09 o 
  -4   2  13     1360.68     1467.48     62.99 o 
  -3   2  13      827.63      894.89     40.26 o 
  -2   2  13        4.82        0.86     14.46 o 
  -1   2  13      497.95      525.50     30.53 o 
   0   2  13       71.02       72.51     17.29 o 
   1   2  13      438.37      442.91     34.74 o 
   2   2  13      133.00      133.20     34.73 o 
   3   2  13        1.43       22.94     22.46 o 
   4   2  13     1247.17     1312.22     73.17 o 
   6   2  13      636.97      711.16     62.48 o 
   7   2  13     3687.14     4060.49    168.59 o 
   8   2  13      383.37      540.53     49.08 o 
   9   2  13      136.93      178.20     36.88 o 
  10   2  13     1464.20     1374.59     82.59 o 
  11   2  13     1779.73     1557.37     90.67 o 
  12   2  13        2.81      114.78     39.81 o 
  13   2  13     1587.67     1527.27     92.18 o 
  14   2  13       15.95      -25.86     35.97 o 
  15   2  13      769.45      828.84     82.20 o 
  16   2  13        6.82       51.20     45.17 o 
  17   2  13      384.05      355.16     63.45 o 
  18   2  13       13.29      -11.05     90.76 o 
  19   2  13       10.64       -0.42     53.63 o 
  20   2  13        1.37      -62.84     55.85 o 
  21   2  13        2.50      -48.41     57.53 o 
  22   2  13        4.98        8.82     76.80 o 
  23   2  13        4.50      -97.74     88.43 o 
 -29   3  13        1.38       66.49     65.17 o 
 -28   3  13        0.22       23.54     47.70 o 
 -27   3  13       98.02      144.95     50.11 o 
 -26   3  13       40.59      183.79     49.34 o 
 -25   3  13        4.42       19.37     40.21 o 
 -24   3  13      105.03      183.51     46.46 o 
 -23   3  13       65.74       17.70     54.15 o 
 -22   3  13       94.36      121.32     43.51 o 
 -21   3  13       71.68       96.60     35.90 o 
 -20   3  13      152.33      139.97     38.20 o 
 -19   3  13        9.61       41.30     45.09 o 
 -18   3  13       10.26        0.72     28.43 o 
 -17   3  13      718.40      662.41     51.16 o 
 -16   3  13      331.34      376.39     40.81 o 
 -15   3  13        1.70       20.07     25.16 o 
 -14   3  13       51.43       96.86     30.34 o 
 -13   3  13       74.63       95.59     27.92 o 
 -12   3  13      122.04       98.35     27.10 o 
 -11   3  13      981.81     1066.32     57.43 o 
 -10   3  13        1.66       22.16     21.58 o 
  -9   3  13        0.51        4.40     17.99 o 
  -8   3  13        6.23       55.61     19.73 o 
  -7   3  13     1266.55     1310.69     54.71 o 
  -6   3  13       56.17       59.82     26.37 o 
  -5   3  13     1149.31     1102.86     47.82 o 
  -4   3  13       22.87        7.13     17.67 o 
  -3   3  13      691.93      659.57     34.84 o 
  -2   3  13      554.64      518.32     49.04 o 
  -1   3  13     1037.16      848.62     57.90 o 
   0   3  13      123.66      113.13     34.25 o 
   1   3  13        3.17      111.00     44.05 o 
   2   3  13      131.51      127.35     34.26 o 
   3   3  13      141.37      100.51     30.22 o 
   4   3  13        0.01      -34.65     23.10 o 
   5   3  13        0.23       44.63     38.17 o 
   6   3  13      477.63      498.01     50.28 o 
   7   3  13      327.83      420.53     60.26 o 
   8   3  13       23.56      146.14     44.34 o 
   9   3  13     1665.50     1898.99    103.46 o 
  10   3  13      384.30      637.61     60.32 o 
  11   3  13     2908.07     2839.45    134.27 o 
  12   3  13      115.44      171.18     45.16 o 
  13   3  13       12.60        1.66     38.55 o 
  14   3  13        8.79      -36.44     36.93 o 
  15   3  13       18.49        3.01     37.85 o 
  16   3  13       18.05        0.27     38.72 o 
  17   3  13       42.29       10.25     41.27 o 
  18   3  13       20.54       -1.43     57.38 o 
  19   3  13       21.49      -23.41     46.22 o 
  20   3  13       18.00       -8.68    109.38 o 
  21   3  13        4.54       23.27    102.40 o 
  22   3  13       14.65       97.74    107.05 o 
  23   3  13        0.43      -18.62    107.05 o 
 -28   4  13       20.85       30.92     47.94 o 
 -27   4  13       71.65      121.15     71.88 o 
 -26   4  13        0.74       51.75     44.21 o 
 -25   4  13      160.54      237.36     53.03 o 
 -24   4  13      131.39      189.41     49.24 o 
 -23   4  13       12.85      -19.58     46.91 o 
 -22   4  13       10.15      -36.90     32.21 o 
 -21   4  13       24.47        9.02     34.24 o 
 -20   4  13       84.69      121.86     36.77 o 
 -19   4  13       22.24       35.26     32.09 o 
 -18   4  13       35.33       50.69     31.64 o 
 -17   4  13       18.45      -21.72     27.46 o 
 -16   4  13      176.59      184.06     36.59 o 
 -15   4  13      497.14      653.93     51.49 o 
 -14   4  13       86.35       74.21     29.95 o 
 -13   4  13        7.52       95.11     29.86 o 
 -12   4  13      165.71      156.55     32.41 o 
 -11   4  13        0.00       37.61     24.41 o 
 -10   4  13        3.95       77.82     25.81 o 
  -9   4  13      248.85      261.02     36.34 o 
  -8   4  13       64.52       67.44     27.69 o 
  -7   4  13       55.35       43.95     22.94 o 
  -6   4  13       34.54       29.01     18.30 o 
  -5   4  13      497.84      519.54     33.07 o 
  -4   4  13      116.87       90.52     29.32 o 
  -3   4  13      122.54       97.19     29.20 o 
  -2   4  13      176.40      248.56     37.17 o 
  -1   4  13      681.27      708.46     72.18 o 
   0   4  13       30.15       -3.32     39.56 o 
   1   4  13      318.33      270.61     53.60 o 
   2   4  13       80.75      107.17     34.90 o 
   3   4  13       12.95      -27.12     27.78 o 
   4   4  13      158.18      182.56     38.91 o 
   5   4  13     1862.29     1860.27    100.27 o 
   6   4  13        5.44       29.73     36.95 o 
   7   4  13     4233.10     4260.79    183.19 o 
   8   4  13     1635.85     1743.15    118.91 o 
   9   4  13      405.83      716.62     65.71 o 
  10   4  13     1094.26     1395.56     95.62 o 
  12   4  13      229.60      430.54     83.31 o 
  13   4  13      871.33      948.66     77.00 o 
  14   4  13       67.82       63.80     42.44 o 
  15   4  13      155.41      155.15     47.50 o 
  16   4  13       12.42       11.24     41.85 o 
  17   4  13        1.47        0.62     41.24 o 
  18   4  13        5.12      -31.30     39.88 o 
  19   4  13        1.65        9.16     55.37 o 
  20   4  13       81.77       69.72     81.45 o 
  21   4  13        0.30       13.96     93.09 o 
  22   4  13        0.04      -72.08     93.09 o 
 -27   5  13      171.88      201.88     70.37 o 
 -26   5  13       30.64       53.26     47.70 o 
 -25   5  13       27.78       88.70     72.56 o 
 -24   5  13       10.86       68.67     43.16 o 
 -23   5  13       40.79       29.59     39.96 o 
 -22   5  13        0.73       -7.91     37.84 o 
 -21   5  13        2.80       -0.37     37.76 o 
 -20   5  13        1.17      -19.21     33.79 o 
 -19   5  13      182.21      157.03     42.37 o 
 -18   5  13       74.46       97.58     37.53 o 
 -17   5  13        0.27      -43.14     30.47 o 
 -16   5  13       12.61      -30.05     30.91 o 
 -15   5  13       85.61       25.27     32.59 o 
 -14   5  13       84.24      122.33     34.55 o 
 -13   5  13       17.47      -38.30     27.17 o 
 -12   5  13      147.75      141.15     33.56 o 
 -11   5  13      914.62      980.62     60.04 o 
 -10   5  13        6.04      104.09     29.33 o 
  -9   5  13     1241.08     1212.71     74.26 o 
  -8   5  13       56.40       42.31     25.21 o 
  -7   5  13        0.07        3.75     26.12 o 
  -6   5  13       57.32       35.09     37.43 o 
  -5   5  13        0.00      -25.55     25.76 o 
  -4   5  13      213.26      172.22     43.84 o 
  -3   5  13     2521.31     2510.23    174.67 o 
  -2   5  13      995.77      979.44     67.04 o 
  -1   5  13      391.43      435.17     70.77 o 
   0   5  13      195.69      187.34     51.44 o 
   1   5  13        0.01       -8.72     31.26 o 
   2   5  13        0.36       16.01     30.23 o 
   3   5  13      146.73      210.48     41.29 o 
   4   5  13      286.13      339.32     49.64 o 
   5   5  13     4650.48     4305.49    188.44 o 
   6   5  13        0.01       53.29     57.78 o 
   7   5  13     1050.46     1153.86    122.81 o 
   9   5  13     1464.42     1964.98    227.75 o 
  10   5  13      747.84      772.49     72.44 o 
  11   5  13      451.26      387.22     57.83 o 
  12   5  13      245.23      315.31     55.76 o 
  13   5  13       74.32      109.30     45.84 o 
  14   5  13       29.90        0.45     40.21 o 
  15   5  13       68.38       83.01     47.15 o 
  16   5  13       61.33       55.71     44.13 o 
  17   5  13       28.32       71.52     54.91 o 
  18   5  13        0.03      -44.06     72.99 o 
  19   5  13       11.43       34.41     52.52 o 
  20   5  13       33.19       33.81     60.40 o 
  21   5  13      227.62      369.80     83.37 o 
 -26   6  13       36.63       28.62     50.95 o 
 -25   6  13       29.39       55.19     48.24 o 
 -24   6  13        1.39      -15.41     41.33 o 
 -23   6  13        1.03      -45.26     43.37 o 
 -22   6  13       13.23       -1.20     38.39 o 
 -21   6  13       34.53       39.02     40.95 o 
 -20   6  13        0.73       -4.26     37.73 o 
 -19   6  13       53.57       58.63     37.78 o 
 -18   6  13        2.23       -1.53     47.63 o 
 -17   6  13      210.74      158.39     70.30 o 
 -16   6  13      200.41      186.67     40.51 o 
 -15   6  13      188.55      185.80     40.89 o 
 -14   6  13       93.56      106.57     36.66 o 
 -13   6  13     1925.79     1875.40     91.66 o 
 -12   6  13      144.90      233.33     45.67 o 
 -11   6  13     1430.18     1459.08     78.64 o 
 -10   6  13       58.69       47.19     35.12 o 
  -9   6  13      842.40      848.61     82.04 o 
  -8   6  13      300.59      331.16     58.07 o 
  -7   6  13      325.03      411.25     61.48 o 
  -6   6  13       84.88       44.99     42.45 o 
  -5   6  13       44.72      -17.60     35.77 o 
  -4   6  13        4.94        2.59     30.47 o 
  -3   6  13      205.58      148.38     36.17 o 
  -2   6  13       71.17       67.20     34.96 o 
  -1   6  13       18.01        1.47     36.71 o 
   0   6  13       16.49       17.95     51.20 o 
   1   6  13       78.43      -13.96     38.40 o 
   2   6  13       15.52       -6.13     47.45 o 
   3   6  13      897.98      993.76    102.11 o 
   4   6  13      304.03      268.48     51.21 o 
   5   6  13      249.40      383.20     64.49 o 
   6   6  13        1.75      -19.03     39.88 o 
   7   6  13      610.81      599.74    100.10 o 
   9   6  13     1993.46     1991.96    118.46 o 
  10   6  13      372.65      236.35     53.47 o 
  11   6  13      209.71      178.87     51.60 o 
  12   6  13      892.02      852.91     80.66 o 
  13   6  13        3.78       67.24     43.07 o 
  14   6  13       17.19       29.72     44.70 o 
  15   6  13       13.01       22.17     50.57 o 
  16   6  13      298.88      294.02     74.79 o 
  17   6  13        8.55      -40.85     51.10 o 
  18   6  13       20.00      114.07     61.32 o 
  19   6  13       11.61       74.85     62.18 o 
  20   6  13        3.62      138.34     61.48 o 
 -24   7  13        0.01       14.57     46.38 o 
 -23   7  13        7.85       94.84     46.43 o 
 -22   7  13      125.82      168.91     52.07 o 
 -21   7  13        2.62       36.09     42.65 o 
 -20   7  13        3.36      -57.82     39.21 o 
 -19   7  13        2.52       44.24     45.84 o 
 -18   7  13        6.08       60.22     40.90 o 
 -17   7  13       18.84       58.20     38.98 o 
 -16   7  13      133.57       76.43     41.02 o 
 -15   7  13       23.49       -5.46     34.43 o 
 -14   7  13       45.99       35.54     37.46 o 
 -13   7  13       56.50       70.44     44.39 o 
 -12   7  13       84.45       49.91     47.51 o 
 -11   7  13        1.53       60.76     48.90 o 
 -10   7  13      148.67      150.39     56.55 o 
  -9   7  13      117.27       78.11     49.82 o 
  -8   7  13      189.09      215.16     56.80 o 
  -7   7  13      118.55      151.31     52.05 o 
  -6   7  13      499.19      600.60     95.48 o 
  -5   7  13      440.12      519.44     79.65 o 
  -4   7  13      144.43      132.87     49.98 o 
  -3   7  13       96.43       42.34     47.42 o 
  -2   7  13      120.54      111.88     40.12 o 
  -1   7  13       13.30        2.14     39.59 o 
   0   7  13       40.27      -42.41     79.13 o 
   1   7  13       51.18      -11.06     41.48 o 
   2   7  13       44.24       64.11     40.04 o 
   3   7  13        4.88      -30.18     39.62 o 
   4   7  13      174.41      161.39     60.90 o 
   5   7  13       20.58      -33.22     39.95 o 
   6   7  13       63.59       73.64     44.51 o 
   7   7  13      133.29      141.37     48.04 o 
   8   7  13       26.24       83.15     45.29 o 
   9   7  13       59.68      -17.60     40.64 o 
  10   7  13       50.49       55.02     61.81 o 
  11   7  13       77.57       90.97     55.09 o 
  12   7  13        4.67       15.55     44.77 o 
  13   7  13        8.21       33.78     83.10 o 
  14   7  13       54.25       71.68     57.93 o 
  15   7  13        6.12      136.55     65.14 o 
  16   7  13        7.71       24.88     53.33 o 
  17   7  13       31.26       64.92     64.84 o 
  18   7  13       27.45       45.33     71.60 o 
 -22   8  13       30.69       82.05     56.96 o 
 -21   8  13       30.20       78.24     46.02 o 
 -20   8  13       19.43      -32.84     52.16 o 
 -19   8  13       86.68      141.76     48.12 o 
 -18   8  13      101.55      156.49     46.91 o 
 -17   8  13      579.30      598.96     72.97 o 
 -16   8  13      126.44      248.28    108.62 o 
 -15   8  13      225.29      327.41     70.36 o 
 -14   8  13       62.18       91.32     59.42 o 
 -13   8  13       27.27      104.47     51.61 o 
 -12   8  13      422.38      471.44     76.20 o 
 -11   8  13      444.23      360.61     73.09 o 
 -10   8  13      390.13      323.57     64.59 o 
  -9   8  13      110.93      105.27     55.28 o 
  -8   8  13      439.10      423.62     73.60 o 
  -7   8  13      100.69       47.45     46.15 o 
  -6   8  13      293.19      413.58     73.66 o 
  -5   8  13      332.63      290.36     75.28 o 
  -4   8  13       74.58      119.96     52.52 o 
  -3   8  13      173.71      126.90     53.21 o 
  -2   8  13        1.02       13.33     42.33 o 
  -1   8  13      161.65      137.37     93.09 o 
   0   8  13      174.02      110.73     60.23 o 
   1   8  13     1507.80     1240.57    104.03 o 
   2   8  13      283.95      262.94     53.83 o 
   3   8  13      191.43      180.05     69.62 o 
   4   8  13      163.31      165.44     48.63 o 
   5   8  13       27.14       57.51     43.65 o 
   6   8  13      132.50       38.99     54.92 o 
   7   8  13        0.08       52.34     44.72 o 
   8   8  13        2.05      -12.02     42.80 o 
   9   8  13        0.35       16.47     44.94 o 
  10   8  13        0.00       -7.78     43.73 o 
  11   8  13       69.90       74.85     50.48 o 
  12   8  13       56.44      107.55     86.79 o 
  13   8  13       45.77       19.72     56.16 o 
  14   8  13       62.39      137.79     66.26 o 
  15   8  13      116.31      154.41     73.32 o 
  16   8  13        0.10        9.08     60.63 o 
 -20   9  13       75.96       67.05     53.99 o 
 -19   9  13       20.58       18.15     58.25 o 
 -18   9  13      200.68      149.87     66.69 o 
 -17   9  13      123.49      -23.17     86.64 o 
 -16   9  13       50.34       90.78     74.05 o 
 -15   9  13        9.17      -83.99     65.87 o 
 -14   9  13       31.28      -51.06     63.66 o 
 -13   9  13        3.17       73.28     59.27 o 
 -12   9  13      513.63      407.68     73.76 o 
 -11   9  13       90.40      169.09     60.71 o 
 -10   9  13      351.03      151.82     64.06 o 
  -9   9  13        3.17       90.62     67.50 o 
  -8   9  13      379.47      250.83     69.45 o 
  -7   9  13        4.85       20.76     48.37 o 
  -6   9  13       87.68      126.14     60.93 o 
  -5   9  13       32.80       54.70     52.39 o 
  -4   9  13       58.78      104.94     58.18 o 
  -3   9  13       14.19      -18.87     49.22 o 
  -2   9  13       23.11      -45.18     44.40 o 
  -1   9  13        1.67      -19.13     47.28 o 
   0   9  13      625.78      579.42    111.71 o 
   1   9  13        3.43       13.96     93.09 o 
   2   9  13        2.33       -1.01     47.74 o 
   3   9  13      174.13      224.83     52.00 o 
   4   9  13      198.59      147.95     50.66 o 
   5   9  13      128.08      141.07     49.90 o 
   6   9  13      103.75       45.14     46.11 o 
   7   9  13       51.98       70.52     48.87 o 
   8   9  13        4.60      -62.48     41.66 o 
   9   9  13       35.02       19.01     45.37 o 
  10   9  13       22.04      -38.68     50.21 o 
  11   9  13       97.48       36.99     59.47 o 
  12   9  13       95.42      114.18     66.02 o 
  13   9  13       27.15      120.00     65.75 o 
 -16  10  13        6.76       13.84     58.86 o 
 -15  10  13       31.35       89.66     65.53 o 
 -14  10  13        0.07      -75.17     52.48 o 
 -13  10  13      109.75      110.79    107.73 o 
 -12  10  13        5.12      -15.06     55.15 o 
 -11  10  13       48.02      157.68     65.95 o 
 -10  10  13      197.79      165.38     77.31 o 
  -9  10  13      148.10      195.20     66.75 o 
  -8  10  13      113.61      248.45     71.48 o 
  -7  10  13      581.01      725.59    164.68 o 
  -6  10  13       74.63       95.42     57.66 o 
  -5  10  13      267.95      330.56     77.24 o 
  -4  10  13        1.94       65.86     54.69 o 
  -3  10  13       25.26       -3.55     53.83 o 
  -2  10  13       18.61      -12.69     51.64 o 
  -1  10  13       23.62       63.39     53.37 o 
   0  10  13        5.92       76.10     64.84 o 
   1  10  13      114.40      167.56    111.71 o 
   2  10  13       24.82       93.09    102.40 o 
   3  10  13       60.69       49.90     70.70 o 
   4  10  13       16.73      -11.26     42.71 o 
   5  10  13        7.11       18.45     44.39 o 
   6  10  13        0.16       -8.95     48.47 o 
   7  10  13        4.11       25.74     93.77 o 
   8  10  13        0.70       27.43     58.33 o 
   9  10  13       16.76       99.31     74.23 o 
  10  10  13       28.38      -22.20     57.04 o 
 -11  11  13      124.26      166.57     72.02 o 
 -10  11  13       46.88       25.20     56.05 o 
  -9  11  13        9.68      112.07     78.90 o 
  -8  11  13       89.67       32.88     58.21 o 
  -7  11  13       84.93      160.49     71.63 o 
  -6  11  13       56.93      164.00     74.22 o 
  -5  11  13        8.13       71.52     59.42 o 
  -4  11  13       28.22      -46.76     54.00 o 
  -3  11  13        3.69      -53.79     59.00 o 
  -2  11  13        1.54       27.24     59.00 o 
  -1  11  13       19.51      -17.88     65.65 o 
   0  11  13        5.22       69.47     59.47 o 
   1  11  13       48.01       55.62     63.63 o 
   2  11  13        0.40       46.54    102.40 o 
   3  11  13       13.29       69.82    111.71 o 
   4  11  13        1.58        5.91     85.38 o 
   5  11  13       14.39       83.78    111.71 o 
 -30   0  14        2.03       -1.47     62.27 o 
 -29   0  14       14.54      -57.45     56.96 o 
 -28   0  14        4.17      137.31     72.18 o 
 -27   0  14       29.36       47.43     60.82 o 
 -26   0  14      108.90      134.40     65.58 o 
 -25   0  14       20.85      168.92     66.93 o 
 -24   0  14      276.25      304.90    114.03 o 
 -23   0  14      120.55      202.24     64.84 o 
 -22   0  14     2518.11     2445.07    167.75 o 
 -21   0  14      262.85      308.35     67.41 o 
 -20   0  14      324.35      274.49    107.05 o 
 -19   0  14      530.87      529.30     74.00 o 
 -18   0  14        3.04       -3.91     40.26 o 
 -17   0  14      332.27      299.19     56.96 o 
 -16   0  14      418.27      557.53     68.88 o 
 -15   0  14      174.50      297.76     53.63 o 
 -14   0  14     1602.27     1828.90    100.16 o 
 -13   0  14      395.39      396.10     45.53 o 
 -12   0  14       23.57       75.00     30.78 o 
 -11   0  14      237.70      293.14     46.10 o 
 -10   0  14     9316.34     9036.60    386.30 o 
  -9   0  14       98.32      137.40     35.68 o 
  -8   0  14    15497.96    14162.68    590.89 o 
  -7   0  14      540.23      571.69     48.94 o 
  -6   0  14     6673.49     6748.56    291.29 o 
  -5   0  14      461.90      522.12     46.86 o 
  -4   0  14    20743.01    19734.56    811.83 o 
  -3   0  14      400.33      445.59    118.19 o 
  -2   0  14    13113.45    12397.83    516.66 o 
  -1   0  14       12.81       34.72     24.45 o 
   0   0  14        8.60      -16.64     21.48 o 
   1   0  14      145.92      127.15     27.69 o 
   2   0  14      343.09      415.09     39.82 o 
   3   0  14      499.84      515.65     44.68 o 
   4   0  14     9758.17     8927.27    698.17 o 
   5   0  14        0.60       -8.33     31.14 o 
   6   0  14        6.61       -5.12     51.20 o 
   7   0  14       64.73      -19.04     79.13 o 
   8   0  14        0.88      -23.27     48.87 o 
   9   0  14        8.49      -69.82     46.54 o 
  10   0  14      238.00      153.60     74.47 o 
  11   0  14      144.18       60.51     74.47 o 
  12   0  14      516.21      567.85    116.36 o 
  13   0  14      152.77       88.43     79.13 o 
  14   0  14     1365.26     1070.53    158.25 o 
  15   0  14      390.91      465.45    116.36 o 
  16   0  14     1596.48     1531.32    195.49 o 
  17   0  14      117.50      -37.24     69.82 o 
  18   0  14       36.66       32.58     79.13 o 
  19   0  14        0.35       13.96     79.13 o 
  20   0  14        4.25      -46.54     74.47 o 
  21   0  14        8.98      -97.74     74.47 o 
  22   0  14       15.21       32.58     93.09 o 
  23   0  14       47.84        0.00     93.09 o 
 -30   1  14        0.54      118.72     49.89 o 
 -29   1  14        2.53      -20.60     41.58 o 
 -28   1  14       22.06       90.30     47.54 o 
 -27   1  14       17.42       64.77     43.35 o 
 -26   1  14        0.67       57.85     43.63 o 
 -25   1  14        6.85       61.17     40.28 o 
 -24   1  14      174.90      265.95     64.31 o 
 -23   1  14       30.98       77.57     39.05 o 
 -22   1  14        0.12       24.47     34.02 o 
 -21   1  14        0.42       14.91     33.32 o 
 -20   1  14      857.34     1038.13     72.03 o 
 -19   1  14       86.96       86.04     35.33 o 
 -18   1  14      379.61      419.79     56.02 o 
 -17   1  14      127.51       86.76     30.03 o 
 -16   1  14       14.18       42.36     25.66 o 
 -15   1  14      261.96      293.77     34.38 o 
 -13   1  14       24.49       73.82     24.91 o 
 -12   1  14      123.61      181.82     25.52 o 
 -11   1  14      138.41      140.22     23.51 o 
 -10   1  14     3592.59     3780.29    124.15 o 
  -9   1  14       62.84      102.96     23.01 o 
  -8   1  14     2961.17     3161.36    104.75 o 
  -7   1  14       97.13       73.52     20.26 o 
  -6   1  14       70.52       15.30     18.42 o 
  -5   1  14       69.56       42.29     18.27 o 
  -4   1  14      715.05      811.86     39.65 o 
  -3   1  14      236.38      274.28     25.33 o 
  -2   1  14     3819.49     3620.69    116.04 o 
  -1   1  14       21.41       10.82     20.82 o 
   0   1  14        2.27       37.61     15.99 o 
   1   1  14       12.14        7.60     14.42 o 
   2   1  14      462.94      585.31     41.14 o 
   3   1  14      160.94      196.95     46.83 o 
   4   1  14      609.53      669.98     59.00 o 
   5   1  14        3.36       32.17     24.45 o 
   6   1  14        0.07       23.50     25.44 o 
   7   1  14        2.60      -34.73     23.15 o 
   8   1  14      315.17      316.41     40.48 o 
   9   1  14       59.26       22.76     28.90 o 
  10   1  14        0.39      -57.81     46.54 o 
  11   1  14      117.46       61.52     42.83 o 
  12   1  14        4.21        9.31     40.31 o 
  13   1  14       84.64      -27.33     50.93 o 
  14   1  14      158.08      213.75     64.12 o 
  15   1  14       77.52      278.84     72.18 o 
  16   1  14      269.33      274.61     72.41 o 
  17   1  14        4.92        4.95     52.35 o 
  18   1  14      139.56       14.24     55.66 o 
  19   1  14       58.55      -50.49     72.14 o 
  20   1  14        0.00      -60.79     54.23 o 
  21   1  14        1.90      -12.28     58.97 o 
  22   1  14       66.18       46.89     65.58 o 
  23   1  14       10.53       -2.33     65.82 o 
 -29   2  14        0.02       79.06     63.82 o 
 -28   2  14       80.65      178.12     62.79 o 
 -27   2  14        1.60       46.22     43.85 o 
 -26   2  14        8.93       80.35     43.43 o 
 -25   2  14       29.29       68.89     41.58 o 
 -24   2  14      451.70      514.08     60.68 o 
 -23   2  14       18.22       63.63     38.67 o 
 -22   2  14       65.77      103.13     40.68 o 
 -21   2  14      256.09      300.79     47.50 o 
 -20   2  14       80.06      113.56     45.01 o 
 -19   2  14      149.20      152.83     36.45 o 
 -18   2  14     1282.40     1358.83     81.89 o 
 -17   2  14        3.22      -12.90     25.75 o 
 -16   2  14      226.33      277.54     42.99 o 
 -15   2  14      133.96      160.69     30.69 o 
 -14   2  14      931.22      931.44     54.74 o 
 -13   2  14       78.57       86.33     26.64 o 
 -12   2  14       25.82       39.99     22.82 o 
 -11   2  14      259.44      318.70     32.95 o 
 -10   2  14      824.99     1049.97     49.23 o 
  -9   2  14      530.91      546.58     38.16 o 
  -8   2  14      213.43      232.15     25.19 o 
  -7   2  14       31.66       13.17     17.34 o 
  -6   2  14     2412.00     2408.96     84.73 o 
  -5   2  14      172.56      199.49     26.62 o 
  -4   2  14     1854.48     1887.68     68.59 o 
  -3   2  14      364.81      390.47     27.36 o 
  -2   2  14      315.05      340.80     25.39 o 
  -1   2  14        0.02      -30.05     20.03 o 
   0   2  14       17.02      -33.19     33.59 o 
   1   2  14      388.07      264.53     55.04 o 
   2   2  14       99.51      115.65     65.16 o 
   3   2  14        8.58       23.27     50.47 o 
   4   2  14     3325.93     3315.83    142.42 o 
   5   2  14       57.95      148.28     32.59 o 
   6   2  14     2698.84     3358.16    145.21 o 
   7   2  14       17.90      108.42     33.68 o 
   8   2  14      420.50      632.18     55.17 o 
   9   2  14       21.85      108.53     33.83 o 
  10   2  14      667.76      807.58     63.13 o 
  11   2  14      272.32      191.82     44.67 o 
  12   2  14        0.00        9.75     36.37 o 
  13   2  14       67.81       77.36     50.05 o 
  14   2  14      172.60      273.15     59.47 o 
  15   2  14      514.49      554.39     71.53 o 
  16   2  14       28.22      156.54     76.80 o 
  17   2  14        3.95      -10.18     52.35 o 
  18   2  14       11.67      -48.74     54.80 o 
  19   2  14        4.38      -32.31     55.66 o 
  20   2  14        4.33      -73.56     49.04 o 
  21   2  14        6.51      -21.14     56.96 o 
  22   2  14       13.39      -26.88     65.58 o 
 -29   3  14       78.84      288.35     62.76 o 
 -28   3  14       12.93      151.31     52.35 o 
 -27   3  14       47.30       66.31     45.62 o 
 -26   3  14        0.76       45.22     43.07 o 
 -25   3  14       43.90       32.57     43.67 o 
 -24   3  14       36.18      113.03     46.84 o 
 -23   3  14        1.47      -19.02     36.69 o 
 -22   3  14      200.18      198.21     44.22 o 
 -21   3  14       83.77       55.84     36.15 o 
 -20   3  14      119.92       74.98     34.80 o 
 -19   3  14        6.80       13.90     30.48 o 
 -18   3  14       21.45       26.37     30.37 o 
 -17   3  14        0.12       26.97     29.33 o 
 -16   3  14      197.68      215.97     35.64 o 
 -15   3  14       29.92       38.07     28.42 o 
 -14   3  14       98.98      148.67     30.75 o 
 -13   3  14      290.68      332.25     36.60 o 
 -12   3  14      222.78      245.21     33.83 o 
 -11   3  14      186.17      211.21     32.87 o 
 -10   3  14        9.48        9.09     21.29 o 
  -9   3  14      127.80      107.46     25.81 o 
  -8   3  14      337.46      444.52     32.13 o 
  -7   3  14      188.29      221.16     25.38 o 
  -6   3  14       97.29       88.24     21.12 o 
  -5   3  14       72.05       79.59     19.33 o 
  -4   3  14        1.90      -20.19     15.20 o 
  -3   3  14     1474.40     1485.30     78.61 o 
  -2   3  14       72.53       80.84     36.95 o 
  -1   3  14      994.65      991.94     94.05 o 
   0   3  14      573.30      537.03     55.22 o 
   1   3  14      135.56       84.71     40.26 o 
   2   3  14      103.60      123.21     37.84 o 
   3   3  14      517.21      516.07     49.70 o 
   4   3  14       11.04       63.07     41.65 o 
   5   3  14        8.93       11.12     31.35 o 
   6   3  14      297.47      299.49     44.36 o 
   7   3  14     1546.59     1715.56     94.73 o 
   8   3  14     2113.13     2267.44    114.49 o 
   9   3  14       35.80      162.77     41.79 o 
  10   3  14       23.92      169.79     48.37 o 
  11   3  14     2518.47     2206.82    183.58 o 
  12   3  14      512.63      505.83     59.64 o 
  13   3  14        2.89      -37.58     34.59 o 
  14   3  14       67.90       21.18     43.67 o 
  15   3  14       13.26       14.33     38.76 o 
  16   3  14        6.94       -8.74     46.58 o 
  17   3  14      124.20       62.26     61.85 o 
  18   3  14       61.06       57.78     50.78 o 
  19   3  14       12.79       16.73     60.29 o 
  20   3  14        1.09      -85.45     56.96 o 
  21   3  14       15.04      -55.85     97.74 o 
  22   3  14       31.84      -51.20    102.40 o 
 -28   4  14        7.52        0.31     52.40 o 
 -27   4  14       80.07      162.10     64.49 o 
 -26   4  14        2.54       68.56     49.04 o 
 -25   4  14       22.81       95.92     46.87 o 
 -24   4  14       46.15       79.50     42.89 o 
 -23   4  14       11.00       -6.77     39.64 o 
 -22   4  14       16.14       35.00     34.82 o 
 -21   4  14        5.17       26.08     33.76 o 
 -20   4  14        0.18       26.49     34.55 o 
 -19   4  14        1.24      -46.71     31.14 o 
 -18   4  14      136.79      101.36     35.85 o 
 -17   4  14       22.61       10.16     31.87 o 
 -16   4  14      138.96      180.44     38.26 o 
 -15   4  14      188.63      274.38     39.98 o 
 -14   4  14      281.80      308.92     39.98 o 
 -13   4  14        1.98      115.24     30.91 o 
 -12   4  14      399.29      461.78     43.19 o 
 -11   4  14        1.78       14.34     24.51 o 
 -10   4  14      143.89      101.78     39.50 o 
  -9   4  14      381.92      408.80     37.20 o 
  -8   4  14        2.48       47.09     23.94 o 
  -7   4  14      286.53      375.19     37.81 o 
  -6   4  14      486.60      553.34     40.38 o 
  -5   4  14       42.95       37.21     29.13 o 
  -4   4  14      845.94      736.02     56.93 o 
  -3   4  14      926.48      895.59     62.09 o 
  -2   4  14       12.59       44.32     28.86 o 
  -1   4  14      289.06      289.19     39.78 o 
   0   4  14        1.20       28.22     33.52 o 
   1   4  14      482.42      529.44     71.51 o 
   2   4  14      122.56      162.51     44.68 o 
   3   4  14        3.03       29.03     50.70 o 
   4   4  14       71.39      184.24     65.17 o 
   5   4  14      255.36      257.32     45.93 o 
   6   4  14     1866.64     1772.19    126.97 o 
   7   4  14     3005.16     2971.16    143.08 o 
   8   4  14     1093.56     1401.09    110.88 o 
   9   4  14    10209.47    10025.91    390.01 o 
  10   4  14      512.70      621.89     71.21 o 
  11   4  14     3131.44     3204.97    151.19 o 
  12   4  14       20.27       53.15     41.09 o 
  13   4  14       18.44       35.66     42.03 o 
  14   4  14        2.39      -15.82     37.49 o 
  15   4  14       71.26       62.90     44.59 o 
  16   4  14       37.25       95.00     47.50 o 
  17   4  14        1.25      -36.92     40.90 o 
  18   4  14        4.46      -14.70     43.44 o 
  19   4  14        2.90      -60.51     69.82 o 
  20   4  14       15.06      -29.62     71.51 o 
  21   4  14       61.95       74.47    116.36 o 
 -27   5  14       95.43      136.08     79.27 o 
 -26   5  14       29.35       65.62     49.89 o 
 -25   5  14       13.09       31.00     69.20 o 
 -24   5  14        5.90      -61.22     40.81 o 
 -23   5  14        1.93      -37.42     36.57 o 
 -22   5  14        9.84       17.05     40.18 o 
 -21   5  14      127.01       74.89     39.96 o 
 -20   5  14       12.96      -16.14     35.07 o 
 -19   5  14       15.79        9.48     42.84 o 
 -18   5  14       41.15       86.85     39.87 o 
 -17   5  14      304.18      227.86     42.47 o 
 -16   5  14       14.62      -44.00     29.33 o 
 -15   5  14       16.59      -31.09     31.02 o 
 -14   5  14       34.74       37.04     31.96 o 
 -13   5  14      359.88      266.47     41.77 o 
 -12   5  14       18.98        2.88     27.65 o 
 -11   5  14       97.84       99.30     35.06 o 
 -10   5  14      125.40      154.84     32.94 o 
  -9   5  14      158.94      225.22     34.17 o 
  -8   5  14       76.95       64.59     41.88 o 
  -7   5  14        4.94       30.16     38.10 o 
  -6   5  14      374.42      378.27     57.93 o 
  -5   5  14        8.40      -19.84     30.23 o 
  -4   5  14      128.25      207.10     37.71 o 
  -3   5  14      215.52      288.42     42.07 o 
  -2   5  14      108.11       93.90     35.61 o 
  -1   5  14       90.92       55.25     31.47 o 
   0   5  14      722.40      724.53     82.72 o 
   1   5  14       13.73      -12.99     41.46 o 
   2   5  14      535.06      586.20     60.04 o 
   3   5  14      253.41      205.33     57.78 o 
   4   5  14      248.30      234.27     91.81 o 
   5   5  14      515.45      493.00     60.44 o 
   6   5  14        2.05       -1.78     55.76 o 
   7   5  14     1868.40     1908.54    112.79 o 
   8   5  14     1997.69     2282.76    123.76 o 
   9   5  14      476.34      616.92     85.99 o 
  10   5  14     1238.02     1148.78     87.48 o 
  11   5  14       11.73      -26.35     38.94 o 
  12   5  14      328.13      286.59     67.85 o 
  13   5  14        1.79      -23.67     40.28 o 
  14   5  14        1.65       67.75     44.38 o 
  15   5  14       22.14       56.48     43.32 o 
  16   5  14        0.06      -32.58     64.49 o 
  17   5  14       14.61       26.95     53.31 o 
  18   5  14        2.03       39.10     59.85 o 
  19   5  14       28.41      -70.38     68.98 o 
  20   5  14       26.87      116.95     64.71 o 
 -26   6  14       19.13       10.48     66.17 o 
 -25   6  14       35.78       52.21     47.89 o 
 -24   6  14       34.70        1.94     54.19 o 
 -23   6  14        4.04      -11.39     41.61 o 
 -22   6  14        0.09       15.23     40.46 o 
 -21   6  14       79.55       46.36     46.10 o 
 -20   6  14        3.97      -32.67     36.10 o 
 -19   6  14       18.03      -11.98     48.67 o 
 -18   6  14        3.23      -14.89     35.63 o 
 -17   6  14      105.31      131.60     41.06 o 
 -16   6  14        1.62      -15.79     33.98 o 
 -15   6  14      158.04      187.70     40.81 o 
 -14   6  14       48.34       98.31     36.84 o 
 -13   6  14       41.25       30.29     36.07 o 
 -12   6  14      379.33      428.15     45.93 o 
 -11   6  14       13.28      152.10     51.28 o 
 -10   6  14      442.08      506.42     97.42 o 
  -9   6  14        2.59       59.41     44.46 o 
  -8   6  14      131.76       68.33     50.12 o 
  -7   6  14        3.59      -14.93     38.10 o 
  -6   6  14       27.99       19.41     50.65 o 
  -5   6  14       18.01       29.20     40.96 o 
  -4   6  14        0.48        4.65     40.96 o 
  -3   6  14      157.71       68.78     69.87 o 
  -2   6  14        1.72      -46.36     30.90 o 
  -1   6  14       13.32      -54.49     36.33 o 
   0   6  14       13.62       -7.45     46.47 o 
   1   6  14        2.76      -13.96     43.88 o 
   2   6  14      331.79      271.40     49.52 o 
   3   6  14      345.31      347.49     65.38 o 
   4   6  14     1059.40     1231.25     91.37 o 
   5   6  14     1192.60     1208.48    112.19 o 
   6   6  14      646.03      690.94     71.58 o 
   7   6  14      113.53       86.69     92.88 o 
   8   6  14      218.62      260.71     54.31 o 
   9   6  14      378.12      524.85     66.35 o 
  10   6  14        6.15       97.62     47.94 o 
  11   6  14      113.67      103.80     49.24 o 
  12   6  14      151.58      161.62     53.83 o 
  13   6  14      337.34      268.64     58.07 o 
  14   6  14      109.43      184.61     53.75 o 
  15   6  14      185.26      264.19     58.98 o 
  16   6  14      229.40      255.04     68.38 o 
  17   6  14       27.10       87.20     59.74 o 
  18   6  14       28.71       51.06     63.66 o 
  19   6  14       59.56       84.35     68.72 o 
 -24   7  14        0.12       12.70     45.87 o 
 -23   7  14       14.36       74.68     47.83 o 
 -22   7  14        0.00       -9.18     60.96 o 
 -21   7  14        8.33        8.78     42.30 o 
 -20   7  14        2.14       51.79     45.09 o 
 -19   7  14       41.92      121.16     60.96 o 
 -18   7  14       16.03      -31.84     40.40 o 
 -17   7  14       10.42      -14.79     35.76 o 
 -16   7  14        4.07       19.62     51.56 o 
 -15   7  14       10.66      -26.61     40.31 o 
 -14   7  14       21.66      -69.54     46.36 o 
 -13   7  14      157.43       73.91     57.18 o 
 -12   7  14       10.01       45.52     46.34 o 
 -11   7  14        5.98       10.57     48.56 o 
 -10   7  14      218.63      264.05     64.38 o 
  -9   7  14        8.68      -44.91     41.68 o 
  -8   7  14        0.18       40.34     58.51 o 
  -7   7  14      201.74      280.53     61.69 o 
  -6   7  14      141.85       93.00     50.49 o 
  -5   7  14      204.61      133.92     52.52 o 
  -4   7  14      120.56      170.58     55.00 o 
  -3   7  14        3.35      -60.22     51.50 o 
  -2   7  14       13.21       19.55     63.41 o 
  -1   7  14        9.32        6.98     64.18 o 
   0   7  14      204.34      264.17     62.73 o 
   1   7  14      511.39      494.51    195.49 o 
   2   7  14      445.50      558.36     71.90 o 
   3   7  14      259.59      151.72     48.02 o 
   4   7  14       12.57       11.18     40.32 o 
   5   7  14      233.60      124.40     46.91 o 
   6   7  14        2.91      -58.36     38.91 o 
   7   7  14      142.17      108.03     48.24 o 
   8   7  14      159.00      163.94     67.56 o 
   9   7  14      497.75      419.02     64.85 o 
  10   7  14      106.36       68.23     47.67 o 
  11   7  14      118.78      180.46     55.01 o 
  12   7  14      179.19      160.97     53.75 o 
  13   7  14        0.29       59.67     50.18 o 
  14   7  14        1.13       51.73     57.93 o 
  15   7  14       28.76      141.25     65.75 o 
  16   7  14        9.42      -79.01     52.68 o 
  17   7  14       10.28      -63.54     58.73 o 
 -22   8  14        2.36       -8.86     43.24 o 
 -21   8  14       95.82       37.41     45.42 o 
 -20   8  14        7.99       -7.90     42.87 o 
 -19   8  14        0.86      -26.73     57.78 o 
 -18   8  14       66.22      133.23     53.80 o 
 -17   8  14        7.54       10.69     54.32 o 
 -16   8  14       24.02       55.42     62.15 o 
 -15   8  14       37.49      -30.64     44.09 o 
 -14   8  14       82.76      131.36     79.23 o 
 -13   8  14        5.39       22.92     53.84 o 
 -12   8  14      133.60      172.72     62.59 o 
 -11   8  14        6.30      -50.98     52.52 o 
 -10   8  14       48.04       86.45     52.02 o 
  -9   8  14       14.67       -8.51     52.29 o 
  -8   8  14      284.74      281.57     69.67 o 
  -7   8  14      156.06      125.96     57.29 o 
  -6   8  14        7.15       -3.79     45.03 o 
  -5   8  14      157.03      145.97     66.52 o 
  -4   8  14        2.74        8.66     47.77 o 
  -3   8  14       86.15       34.70     50.49 o 
  -2   8  14      210.40      196.65     59.98 o 
  -1   8  14        5.43      -25.29     46.53 o 
   0   8  14       22.74      -71.46     47.64 o 
   1   8  14        5.18       -9.17     60.51 o 
   2   8  14      871.92      820.17    100.07 o 
   3   8  14       97.41       76.21     45.34 o 
   4   8  14        7.55      -61.47     40.98 o 
   5   8  14       73.25       74.80     45.16 o 
   6   8  14        2.56        9.98     52.40 o 
   7   8  14       60.45       45.50     44.50 o 
   8   8  14       26.78       51.75     46.41 o 
   9   8  14        0.05      -38.39     43.73 o 
  10   8  14        0.00       29.88     76.59 o 
  11   8  14       14.13       84.39     52.13 o 
  12   8  14       11.16       24.55     68.82 o 
  13   8  14       18.09        4.41     87.82 o 
  14   8  14        3.85      -30.73     60.75 o 
  15   8  14        0.16        2.92     58.02 o 
 -19   9  14        1.17       35.63     60.72 o 
 -18   9  14       75.42      137.36     66.87 o 
 -17   9  14        0.93      -49.62     57.09 o 
 -16   9  14       20.81      -74.88     79.09 o 
 -15   9  14       21.06      -12.85     59.40 o 
 -14   9  14       61.53      -50.80     96.45 o 
 -13   9  14        1.23       63.27     68.46 o 
 -12   9  14      139.69      167.00     93.12 o 
 -11   9  14       28.81       12.85     90.22 o 
 -10   9  14       16.99       97.18     58.63 o 
  -9   9  14       18.92       44.32     59.00 o 
  -8   9  14       17.66      -63.17     42.11 o 
  -7   9  14        0.40       94.68     57.39 o 
  -6   9  14      261.73      239.72     65.96 o 
  -5   9  14        0.77       77.13     61.91 o 
  -4   9  14      134.58      250.57     64.05 o 
  -3   9  14        0.08      -10.07     50.11 o 
  -2   9  14       47.67      117.37     84.24 o 
  -1   9  14       27.65       78.83     54.34 o 
   0   9  14       86.00      181.52     72.41 o 
   1   9  14      168.41       -4.65     88.43 o 
   2   9  14       80.00      111.71     93.09 o 
   3   9  14      103.29      149.67     57.11 o 
   4   9  14       51.29      -14.93     42.42 o 
   5   9  14        7.63       37.17     46.14 o 
   6   9  14       33.24      -34.61     44.21 o 
   7   9  14       15.68      -21.83     44.48 o 
   8   9  14       16.84       -0.88     46.46 o 
   9   9  14        1.78       28.81     49.88 o 
  10   9  14        0.03       55.11     60.24 o 
  11   9  14       17.86      -45.54     52.31 o 
  12   9  14      144.80      212.87    130.84 o 
 -16  10  14        2.10      -55.85    130.33 o 
 -15  10  14        3.33      -61.95     73.84 o 
 -14  10  14        0.01      -33.64     57.44 o 
 -13  10  14        6.81       33.57     61.21 o 
 -12  10  14       45.97        5.91     58.57 o 
 -11  10  14       15.26        3.72     57.16 o 
 -10  10  14       20.77      -20.68     52.92 o 
  -9  10  14      130.26      168.64     69.19 o
[truncated: 198,502 more chars]
